# Supplementary material for: Computational prediction of protein subdomain stability in MYBPC3 enables clinical risk stratification in hypertrophic cardiomyopathy and enhances variant interpretation
Source: Genet Med. 2021 Mar 29;23(7):1281–7. doi: 10.1038/s41436-021-01134-9 (PMC8257482; doi:10.1038/s41436-021-01134-9)
Supplement: Supplementary file 2 — Supplementary Table S1 [file 41436_2021_1134_MOESM2_ESM.xlsx]

## Sheet: Sheet1
Table S1: Computation analysis of MYBPC3 non-synonymous missense variants- Benign and Path
MYBPC3-Likely Benign/Benign (Benign) Variants (SHaRe, and GnomAD)
Amino Acid Variant	MyBP-C Domain	SHaRe Number of Cases	STRUM	SIFT	Poly-phen-2	CardioBoost
			(deleterious < or = -1.2)	(deleterious < or = 0.05)	(deleterious > 0.90)	(deleterious > 0.90)
						(Benign < 0.10)
p.Gly5Arg	0	2	0.57	0.03	0.1	0.006
p.Arg17Gln	0	1	0.25	0.06	0.21	0.03
p.Ser25Asn	0	0	0.17	0.04	0.72	0.04
p.Val28Met	0	0	-0.27	0.02	0.58	0.105
p.Glu32Lys	0	1	-0.77	0.33	1	0.04
p.Arg44His	0	0	-0.36	0.28	0.95	0.028
p.Thr62Pro	0	1	-0.53	0.16	0.16	0.003
p.Arg63Trp	0	0	0.05	0.02	0.79	0.012
p.Pro108Leu	Proline rich	0	0.05	0.2	0.02	0.002
p.Pro121Leu	Proline rich	1	0.5	0.02	0	0.002
p.Ser138Gly	Proline rich	0	-0.28	0.03	0.02	0.002
p.Pro147Leu	Proline rich	0	0.24	0.02	0.09	0.003
p.Ile154Thr	1	1	-0.83	0.88	0.02	0.017
p.Val158Met	1	3	-0.5	0.03	0.45	(-)
p.Arg160Trp	1	1	0.23	0	0.98	(-)
p.Glu165Asp	1	1	-0.07	0.58	0.45	0.158
p.Val168Ala	1	0	-0.44	0.41	0	0.0004
p.Val168Met	1	0	-0.06	0.07	0.46	0.018
p.Arg177His	1	3	-0.65	0.01	0.63	(-)
p.Pro186Leu	1	2	-0.01	0.21	0.68	0.036
p.Val189Ile	1	4	-0.62	0.43	0.37	(-)
p.Gln208His	1	1	0.19	0.12	0.99	0.375
p.Arg215Cys	1	0	0.16	0.02	0.98	0.005
p.Ala216Thr	1	3	-0.3	0.92	0	0.001
p.Ser217Gly	1	9	-0.05	0.1	0.61	(-)
p.Glu223Lys	1	0	-0.47	0	1	0.303
p.Asp228Asn	1	0	0.01	0.1	0.07	0.003
p.Asp228Glu	1	0	0.02	0.88	0	0.005
p.Ser236Gly	1	5	-1.18	0.71	0	(-)
p.Arg238His	1	0	-0.73	0.01	1	0.96
p.Asn253Ser	1	0	-0.38	0.23	0.02	0.007
p.Gly263Arg	M	1	-0.74	0.04	0.1	0.002
p.Arg272Cys	M	0	-0.12	0	0.77	0.193
p.Gly278Glu	M	1	-0.6	0	0.16	(-)
p.Arg281Gln	M	0	-0.41	0.04	0.01	0.008
p.Val321Met	M	4	-1.36	0.01	0.52	0.676
p.Arg326Gln	M	4	-0.55	0.3	0.01	(-)
p.Glu334Lys	M	2	-1.38	0.06	0.33	0.112
p.Ala364Val	2	0	-0.94	0.41	0.97	0.036
p.Arg382Trp	2	0	-1.17	0.02	0.99	(-)
p.Leu383Val	2	1	-2.55	0.02	0.98	0.2466
p.Ile415Leu	2	0	-0.6	0.38	0	0.006
p.Gly416Ser	2	1	-1.04	0	0.98	0.069
p.Ala429Val	2	1	-0.3	0.36	0.52	0.003
p.Glu441Lys	2	7	-0.57	0.02	0.91	0.042
p.Thr457Met	3	0	0.02	0.06	0.92	0.01
p.Arg458His	3	0	-0.04	0.3	0.04	0.044
p.Gly490Arg	3	7	-1.06	0	1	0.411
p.Gly507Arg	3	6	-0.86	0	1	0.169
p.Asn515Ser	3	1	0.09	0.97	0.07	0.021
p.Ala522Thr	3	1	-0.51	0.18	0.01	0.006
p.Gly596Arg	4	2	-0.84	0	0.99	0.247
p.Asp605Asn	4	3	0.34	0.27	0.07	0.064
p.Glu619Lys	4	12	0.04	0.08	0.43	0.029
p.Val639Ile	Linker C4-C5	0	NA	NA	NA	NA
p.Ile655Thr	5	0	-0.81	1	0	0.004
p.Leu667Val	5	0	-0.99	0.7	0.6	0.381
p.Arg668His	5	2	-0.49	0.05	0.98	0.124
p.Asp709Asn	5	0	0.77	0.4	0.01	0.004
p.Arg726Cys	5	0	-0.13	0.01	0.99	0.003
p.Arg733Cys	5	1	-0.09	0.21	0.03	0.009
p.Ser734Gly	5	0	-0.66	0.05	0.8	0.411
p.Val748Ile	5	0	-0.2	0.11	0.01	0.009
p.Val757Met	5	0	0.13	0.04	0.86	0.235
p.Pro794Leu	6	1	0.38	0.01	0.99	0.024
p.Ala833Thr	6	3	-1.41	0.42	0.91	(-)
p.Ala833Val	6	0	-0.89	1	0.97	(-)
p.Arg835Leu	6	0	0.07	0.03	1	0.666
p.Ala851Val	6	1	0.52	0.12	0.92	0.234
p.Met854Val	6	0	0.46	1	0.02	0.011
p.Gly868Ser	6	0	0.2	0.2	0.47	0.014
p.Glu872Lys	7	2	-0.1	0.17	0.98	0.081
p.Pro873His	7	3	-0.8	0	1	0.335
p.Pro873Leu	7	0	-1.07	0	1	0.374
p.Thr885Met	7	0	-0.02	0.02	0.99	0.167
p.Arg895His	7	0	0.45	0.22	0.32	0.609
p.Val896Met	7	8	-0.09	0.04	0.09	(-)
p.Pro910Thr	7	2	0.36	0.26	0	0.002
p.Gln921Glu	7	1	-0.02	0.54	0.01	0.006
p.Gln921Leu	7	0	0.4	0.21	0	0.004
p.Thr924Ile	7	0	0.24	0.57	0.01	0.0002
p.Leu934Pro	7	0	-2.72	0.01	1	0.967
p.Thr957Ser	7	4	-0.01	0.39	0	0.001
p.Thr958Ile	7	3	0.58	0.18	0.01	0.003
p.Pro961Leu	7	1	0.11	0.02	0.39	0.002
p.Arg972Trp	8	1	-0.24	0.01	0.01	0.021
p.Arg980Cys	8	0	-0.13	0	1	0.085
p.Gln998Glu	8	5	0.32	0.02	0.95	(-)
p.Arg1002Trp	8	3	0.05	0	1	0.387
p.Glu1017Lys	8	0	-0.4	1	0	0.012
p.Arg1036Cys	8	1	-0.5	0.04	0.6	0.0004
p.Arg1036His	8	0	-0.2	0.11	0	0.002
p.Glu1050Lys	8	0	-0.27	0.06	0.94	0.006
p.Met1052Val	8	0	-0.68	0.53	0.01	0.006
p.Trp1078Arg	9	0	-0.69	0.66	1	0.687
p.Val1092Ile	9	0	-0.49	0.04	0	0.003
p.Lys1108Thr	9	0	0.21	0.01	0.98	0.278
p.Thr1109Ile	9	2	0.1	0.01	1	0.082
p.Glu1111Lys	9	0	-0.12	0.51	1	0.821
p.Arg1121His	9	0	0.09	0.33	0.04	0.004
p.Glu1128Asp	9	0	0.27	0.89	0.01	0.011
p.Ile1131Thr	9	5	-0.18	0.03	0.54	0.003
p.Arg1138His	9	2	-1.56	0	1	(-)
p.Arg1138Cys	9	0	-1.43	0	1	0.626
p.Val1139Ile	9	0	-1.39	0.13	0.3	0.052
p.Val1158Ile	9	0	0.17	0.12	0	0.007
p.Glu1179Lys	C9-C10 linker	3	NA	NA	NA
						NA
p.Arg1190His	10	0	0.18	0.2	1	0.036
p.Ala1194Val	10	1	0.29	0.08	0.95	0.005
p.Arg1226Cys	10	0	0.09	0	0.99	0.012
p.Arg1228Cys	10	1	-0.27	0.02	0.99	0.02
p.Arg1263Trp	10	1	-0.18	0.02	0.2	0.013
MYBPC3- Likely Path/Pathogenic (Path) Variants (SHaRe)
Amino Acid Variant	MyBP-C Domain	SHaRe Number of Cases	STRUM	SIFT	Polyphen-2	CardioBoost
			(deleterious < or = -1.2)	(deleterious < or = 0.05)	(deleterious > 0.90)	(deleterious > 0.90)
						(Benign < 0.10)
p.Pro161Ser	1	10	-0.97	0.32	0.98	0.718
p.Tyr237Ser	1	2	-4.06	0	1	0.564
p.Pro371Arg	2	11	-0.45	0	0.99	0.596
p.Arg495Gly	3	13	-0.11	0.25	0.87	0.767
p.Arg495Trp	3	3	-0.32	0.06	0.99	0.625
p.Arg495Gln	3	33	0.04	0.39	0.9	0.984
p.Arg502Trp	3	67	-0.23	0.01	0.48	0.934
p.Arg502Gln	3	46	-0.17	0.09	0.97	0.957
p.Phe503Leu	3	2	-0.93	0.06	0.12	0.685
p.Gly531Arg	3	13	-0.55	0.05	1	0.378
p.Arg589Gly	4	6	-0.26	0.01	0.67	0.916
p.Trp792Arg	6	16	-1.28	0	1	0.99
p.Arg810His	6	18	-1.22	0.06	1	0.984
p.Arg810Leu	6	6	-1.12	0.07	1	0.983
p.Arg820Gln	6	4	0.04	0.16	0.97	0.956
p.Ala848Glu	6	4	-2.33	0.01	1	0.425
p.Ser858Asn	6	7	-0.73	0.01	1	0.685
p.Leu1238Pro	10	1	-2.89	0	1	0.996
p.Asn1257Lys	10	3	-1.45	0	1	0.374
NA indicates variants not amenable to analysis by STRUM due to be located outside domains analyzed by STRUM (Supplemental Table 1).
If a variant was not amenable to analysis by STRUM it was not analyzed by other methods (also denoted in NA).
A subset of variants did not yield a result in CardioBoost and were also indicated by (-)
MYBPC3 HGNC:7551, NP _000247.2, NM_000256.3, nucleotide variants that coorespond to amino acids variants reported herein are shown in VariantValidator_ADT.xlsx
