# Supplementary material for: Computational prediction of protein subdomain stability in MYBPC3 enables clinical risk stratification in hypertrophic cardiomyopathy and enhances variant interpretation
Source: Genet Med. 2021 Mar 29;23(7):1281–7. doi: 10.1038/s41436-021-01134-9 (PMC8257482; doi:10.1038/s41436-021-01134-9)
Supplement: Supplementary file 3 — Supplementary Table S2 [file 41436_2021_1134_MOESM3_ESM.xlsx]

## Sheet: Sheet1
Table S2: Computation analysis of MYBPC3 non-synonymous missense variants- VUS
MYBPC3-Variants of Uncertain Significance (VUS) (SHaRe)
Amino Acid Variant	MyBP-C Domain	SHaRe Number of Cases	STRUM	SIFT	Polyphen-2	CardioBoost	Notes
			(deleterious	(deleterious	(deleterious	(deleterious
			<or = -1.2)	<or =0.05)	>0.90)	> 0.90)
						(Benign
						< 0.10)
p.Gly5Trp	0	1	0.63	0	0.32	0.007	multiple
p.Arg35Gln	0	2	0.11	0.09	0.49	0.144
p.Gly45Arg	0	1	-0.79	0.2	0.92	0	multiple
p.Thr59Ala	0	1	0.18	0.72	1	0.004
p.Arg63Gln	0	1	0.17	0.35	0.01	0.002	multiple
p.Asp75Asn	0	3	-0.05	0.16	1	0.042
p.Thr114Ala	linker C0-C1	1	0.17	0.34	0	0.007
p.Ala125Ser	linker C0-C1	1	0.1	0.16	0	0.004
p.Gly148Arg	linker C0-C1	12	0.27	0.14	0.07	0.001
p.Gly155Val	1	1	-0.87	0.12	0.94	0.193	multiple
p.Glu165Gln	1	1	-0.07	0.52	0.89	0.092	multiple
p.Val166Gly	1	1	-2.85	0	0.98	0.229	multiple
p.Thr173Asn	1	1	-0.67	0.17	0.5	0.013	multiple
p.Arg177Cys	1	2	-0.62	0	0.91	0.049
p.Ser212Arg	1	2	0.15	0.17	0.74	0.036
p.Asp214Asn	1	1	0.16	0.6	0.63	0.326	multiple
p.Ser217Arg	1	1	0.16	0.04	0.89	0.098	multiple
p.Phe252Leu	1	1	-1.64	0.18	0.98	0.72
p.Arg273His	M	3	-0.21	0	0.92	0.41	multiple
p.Phe295Ser	M	1	-1.01	0	0.98	0.018	multiple
p.Ser311Thr	M	1	-0.96	0.57	0	0.004	multiple
p.Ser311Pro	M	1	-0.92	0.27	0	0.005
p.Trp322Arg	M	1	-0.46	0	0.78	0.842	multiple
p.Gly341Ser	M	1	-0.62	0	0.95	0.602	multiple
p.Arg357Cys	M	1	-0.15	0.01	0.37	0.003	multiple
p.Ser362Arg	2	1	0.25	0	0.39	0.104	multiple
p.Val385Met	2	1	-2.18	0	1	0.482
p.Ser406Asn	2	1	-0.66	0.06	0.92	0.311	multiple
p.Ser406Arg	2	1	-0.31	0.02	0.99	0.053	multiple
p.Glu413Gly	2	1	-1.85	0.1	0.96	0.144
p.Gly416Val	2	1	-1.53	0	1	0.764
p.Ala432Thr	2	1	-1.56	0.02	0.97	0.156
p.Arg470Trp	3	3	-0.38	0	1	0.915
p.Phe473Ser	3	1	-4.17	0.01	0.41	0.137	multiple
p.Val491Met	3	2	0.06	0.11	0.99	0.732	C3 cluster
p. Tyr501His	3	1	-1.03	0	0.5	0.446	C3 cluster
p.Gly523Val	3	2	-1.96	0.01	0.96	0.961
p.Tyr525His	3	1	-2.2	0	0.99	0.918
p.Tyr525Ser	3	1	-2.83	0	0.93	0.93
p.Leu527Pro	3	2	-3.3	0	0.72	0.059	multiple
p.Ala534Glu	3	1	-1.48	0.04	0.18	0.006
p.Ala536Gly	3	1	-1.98	0	0.24	0.567	multiple
p.Ile539Val	3	1	-0.17	0.18	0.04	0.041	multiple
p.Ala562Thr	4	1	-1.75	0.06	0.85	0.148	multiple
p.Ala562Val	4	1	-1.15	0.24	0.36	0.397
p.Cys566Arg	4	2	-1.79	0.01	0.98	0.992
p.Arg574Trp	4	1	-0.36	0.02	0.79	0.323
p.Arg574Gln	4	1	-0.06	0.73	0.2	0.087	multiple
p.Ile595Val	4	2	-0.18	0.6	0.06	0.373
p.Arg597Trp	4	4	0.21	0.01	1	0.84
p.Ile603Thr	4	1	-2.02	0.01	0.97	0.544
p.Ile603Met	4	2	-1.13	0.01	0.99	0.595
p.Asp605Gly	4	1	-0.17	0.04	0.07	0.128
p.Pro608Ser	4	1	0.26	0.44	0.94	0.036	multiple
p.Asp610Asn	4	1	-0.35	0	0.99	0.3029
p.Asp610His	4	5	-0.69	0	1	0.169
p.Glu611Lys	4	3	0.52	0.09	0.69	0.489
p.Pro677Leu	5	2	-0.69	0	1	0.662
p.Ala686Pro	5	1	-0.75	0.14	0.02	0.007
p.Ala693Ser	5	1	0.31	0.07	0	0.004	multiple
p.Ala693Val	5	1	0.28	0.5	0	0.002	multiple
p.Arg724Trp	5	1	-0.69	0	1	0.949
p.Val727Leu	5	2	-0.25	0.02	0.93	0.091	multiple
p.Thr737Met	5	1	0.09	0.09	0.93	0.003	multiple
p.Ala741Ser	5	1	-0.76	0.03	1	0.093	multiple
p.Asp745Gly	5	2	0.65	0	0.96	0.936
p.Val751Asp	5	1	-4.17	0.01	1	0.778
p.Val771Met	5	2	0.25	0.14	0.93	0.545
p.Val771Ala	5	1	0.11	0.44	0.49	0.006	multiple
p.Pro775Arg	6	1	-0.34	0.07	0.96	0.766
p.Asp786Tyr	6	1	-0.17	0.08	0.9	0.636	multiple
p.Gly800Arg	6	1	-0.04	0.05	1	0.873	multiple
p.Lys811Arg	6	2	-0.03	0.13	0.91	0.528
p.Lys812Arg	6	1	0.03	0.11	1	0.861
p.Arg817Gly	6	3	0.41	0.02	1	0.848
p.Arg817Trp	6	1	-0.15	0	1	0.7
p.Arg817Gln	6	1	0.25	0.11	1	0.746
p.Met819Thr	6	1	-0.34	0.37	0.46	0.296
p.Arg820Trp	6	1	0.24	0.01	1	0.9
p.Arg845Ser	6	3	-1.2	0	1	0.247
p.Ala848Gly	6	1	-1.69	0.03	1	0.079
p.Asn850Lys	6	1	-1.34	0.01	1	0.433
p.Gly853Val	6	1	-1.96	0.01	1	0.955	multiple
p.Arg891Gln	7	1	0.31	0.12	0.98	0.818
p.Ser905Arg	7	1	0.02	0.13	0.6	0.071
p.Gly922Glu	7	1	0.1	1	0.03	0.002
p.Ser928Leu	7	1	0.47	0.2	0.05	0.003
p.Arg945Leu	7	1	-0.15	0.38	0.45	0.018	multiple
p.His947Asn	7	1	0.24	0.05	0.27	0.01	multiple
p.Ala950Val	7	1	0	0.03	1	0.018
p.Arg970Trp	8	1	0.16	0.02	0.86	0.225	multiple
p.Arg970Gln	8	1	0.98	0.42	0.03	0.017
p.Arg972Gln	8	1	0.1	0.2	0.21	0.138	multiple
p.Arg1002Gln	8	2	0.28	0.38	0.94	0.755
p.Trp1007Arg	8	1	-2.27	0	0.99	0.996
p.Arg1022Cys	8	2	-0.72	0	1	0.249
p.Arg1022His	8	2	-0.57	0.01	0.91	0.11	multiple
p.Arg1022Pro	8	6	-1.24	0.01	1	0.164
p.Arg1033Gln	8	1	0.11	0.02	0.72	0.203	multiple
p.Arg1073Pro	9	1	-1.92	0.09	0.66	0.021
p.Gly1093Cys	9	2	-1.02	0	1	0.388
p.Val1115Ile	9	1	-0.32	0	0.85	0.259
p.Val1125Met	9	1	-0.17	0.05	0.96	0.185
p.Arg1138Pro	9	2	-2.04	0	1	0.97
p.Ala1151Val	9	3	-0.48	0.09	0.58	0.005
p.Ile1160Met	9	1	-0.78	0	0.96	0.693
p.Gly1195Val	10	1	-1.4	0	1	0.859
p.Leu1200Pro	10	2	-3.35	0	0.9	0.96
p.Cys1202Tyr	10	1	-2.41	0	1	0.966
p.Arg1205Gln	10	1	-0.14	0.06	1	0.352	multiple
p.Trp1214Arg	10	2	-1.85	0	1	0.999
p.Trp1214Cys	10	1	-2.83	0	1	0.997
p.Pro1243Arg	10	1	-0.04	0	1	0.646
p.Phe1246Ser	10	1	-0.34	0.15	0.95	0.127	multiple
p.Gly1248Arg	10	1	0.58	0.01	0.56	0.053	multiple
p.Tyr1251His	10	3	-2.32	0	1	0.638	C10 cluster
p.Ala1255Thr	10	2	-2.06	0	1	0.229	C10 cluster
p.Cys1264Phe	10	1	-1.95	0.03	0.59	0.017	C10 cluster
p.Cys1266Tyr	10	1	-2.19	0.03	1	0.909	C10 cluster
p.Val1270Met	10	1	-0.16	0	1	0.201
Variants that fall within recently defined C3 (aa 485-502) and C10 clusters (aa 1248-1266) are denoted (30).
Finally, variants predicted to be deleterious by STRUM are highlighted in bold text.
Within SHaRe there were a total of 181 patients who carried a MYBPC3 missense VUS, with 120 unique variants present.
Of these 76/181 (42%) of patients also carried another sarcomere gene variant (pathogenic, likely pathogenic, or VUS).
multiple- Indicates variants only present in patients with HCM who had multiple gene variants.
Only patients with a single missense MYBPC3 variant were included in analysis of clinical outcomes to avoid confounding from cases
with multiple gene variants. There were 105 patients with 77 unique MYBPC3 missense variants that met this inclusion criterion.
MYBPC3 HGNC:7551, NP _000247.2, NM_000256.3, nucleotide variants that coorespond to amino acids variants reported herein are shown in VariantValidator_ADT.xlsx
