# Supplementary material for: Computational prediction of protein subdomain stability in MYBPC3 enables clinical risk stratification in hypertrophic cardiomyopathy and enhances variant interpretation
Source: Genet Med. 2021 Mar 29;23(7):1281–7. doi: 10.1038/s41436-021-01134-9 (PMC8257482; doi:10.1038/s41436-021-01134-9)
Supplement: Supplementary file 4 — Supplementary Table S5 [file 41436_2021_1134_MOESM4_ESM.xlsx]

## Sheet: Sheet1
Table S5: Complete STRUM analysis of MYBPC3 Variants
Pos.	WT	A	C	E	D	G	F	I	H	K	M	L	N	Q	P	S	R	T	W	V	Y
1	M	NA	NA	NA	NA	NA	NA	NA	NA	NA	NA	NA	NA	NA	NA	NA	NA	NA	NA	NA	NA
2	P	0.34	0.22	0.33	0.22	0.11	0.55	0.25	0.49	0.3	0.37	0.3	0.33	0.33	0	0.41	1.17	0.25	0.46	0.32	0.42
3	E	0.32	0.55	0	0.1	0.12	0.49	0.76	0.52	-0.46	0.63	0.5	0.27	0.35	-0.54	0.2	0.24	0.12	0.54	0.43	0.36
4	P	0.42	0.5	0.51	0.47	0.08	0.51	0.6	0.58	0.08	0.52	0.42	0.25	0.37	0	0.49	0.66	0.36	0.21	0.3	0.07
5	G	0.41	0.67	0.58	0.41	0	0.49	0.29	0.82	0.29	0.64	0.23	0.61	0.57	0.21	0.55	0.57	0.42	0.63	0.24	0.54
6	K	0.61	0.7	0.25	0.16	0.15	0.6	0.64	0.49	0	0.6	0.43	0.36	0.34	-0.05	0.47	0.75	0.43	0.68	0.54	0.47
7	K	0.88	0.88	0.46	0.21	0.44	0.98	0.89	0.94	0	1.05	0.76	0.58	0.61	0.02	0.78	0.98	0.53	1.03	0.67	0.85
8	P	0.2	0.16	-0.1	-0.23	-0.28	0.35	0.27	0.3	-0.02	0.28	0.08	0.01	0.02	0	0.08	0.23	0.07	0.05	0.11	-0.05
9	V	-0.41	-0.46	-0.32	-0.33	-1.21	-0.11	-0.07	-0.09	-0.42	-0.17	-0.2	-0.17	-0.11	-0.64	-0.48	0.13	-0.26	-0.05	0	-0.19
10	S	0.19	0.2	0.17	0.06	-0.08	0.16	0.33	0.21	-0.16	0.14	0.23	0.2	0.11	-0.57	0	0.44	0.02	0.3	0.25	0.28
11	A	0	-0.12	-0.94	-0.37	-0.47	0.03	-0.19	-0.1	-0.65	-0.15	-0.03	-0.06	-0.28	-0.86	-0.21	0.13	-0.18	0.11	-0.29	-0.09
12	F	-2.02	-1.56	-1.97	-2.14	-3.55	0	-1.16	-1.49	-1.66	-1.23	-1.19	-1.26	-1.18	-2.1	-1.76	-0.9	-1.5	-0.88	-1.56	-0.73
13	S	0.15	0.41	0.3	0.04	-0.21	0.38	0.64	0.18	-0.07	0.25	0.41	0.03	0.13	-0.45	0	0.27	0.03	0.31	0.37	0.26
14	K	0.32	0.51	0.43	0.22	-0.24	0.51	0.61	0.46	0	0.44	0.59	0.49	0.51	-0.24	0.32	0.54	0.42	0.63	0.55	0.48
15	K	0.83	0.78	0.59	0.34	0.39	0.8	0.84	0.69	0	0.67	0.9	0.59	0.69	0.08	0.71	1	0.69	0.77	0.81	0.78
16	P	-0.4	-0.33	-1.24	-1.08	-0.73	-0.19	-0.18	-0.69	-0.88	-0.23	-0.2	-0.33	-0.23	0	-0.15	-0.63	0.06	-0.54	-0.07	-0.47
17	R	0.09	0	0.29	0.22	-0.35	0.26	0.51	0.24	0.12	0.36	0.58	0.06	0.25	-0.41	0.01	0	-0.06	0.29	0.18	0.21
18	S	0.1	0.21	0.39	0.33	0.1	0.19	0.29	0.47	0.17	0.19	0.21	0.21	0.47	-0.1	0	0.61	0.27	0.16	0.17	0.21
19	V	-0.73	-0.54	-0.48	-0.55	-1.83	-0.04	0.03	-0.66	-0.58	-0.24	-0.13	-0.58	-0.52	-1.22	-0.89	-0.25	-0.67	-0.04	0	-0.31
20	E	0	0.18	0	-0.19	-0.76	0.41	0.41	0	-0.5	0.35	0.53	-0.13	0.13	-1.15	-0.33	0.21	-0.13	0.63	0.32	0.26
21	V	-0.9	-0.23	-0.28	-0.7	-2.45	0.04	0.14	-0.57	-0.63	0	0.08	-0.41	-0.51	-1.4	-0.64	-0.41	-0.23	-0.17	0	-0.24
22	A	0	0.41	0.3	0.32	-0.1	0.44	0.58	0.35	0.38	0.37	0.58	0.36	0.4	-0.24	0.11	0.89	0.16	0.47	0.3	0.4
23	A	0	0.27	0.56	0.48	-0.08	0.47	0.46	0.2	0.11	0.4	0.47	0.23	0.36	-0.51	0.29	0.29	0.15	0.51	0.35	0.23
24	G	-0.97	-1.18	-0.42	-0.65	0	-0.96	-1.46	-0.52	-0.73	-0.92	-1.31	-0.64	-0.69	-1.43	-0.8	-0.71	-1.09	-1.04	-1.7	-0.8
25	S	0.07	-0.03	0.69	0.56	-0.08	0.08	0.17	0.09	0.12	0.05	0.18	0.17	0.13	-0.76	0	0.14	0.05	0.13	0.09	0
26	P	0.04	0.13	0.37	0.43	-0.17	0.37	0.29	0.24	-0.05	0.16	0.25	0.09	0.15	0	0.25	0.36	0.21	0.05	0.25	0.12
27	A	0	-0.85	-1.88	-1.96	-1.64	-0.98	-0.52	-1.95	-2.32	-0.59	-0.71	-1.49	-1.43	-1.53	-1.32	-1.65	-1.32	-1.22	-1.11	-1.4
28	V	-0.95	-0.7	-0.72	-0.33	-2.04	0	-0.13	-0.56	-0.36	-0.27	0.04	-0.31	-0.32	-1.32	-0.86	0.06	-0.43	0	0	-0.16
29	F	-3.14	-2.01	-2.77	-2.87	-3.98	0	-1.92	-2.74	-2.86	-1.56	-1.51	-2.35	-2.09	-3.79	-3.47	-2.25	-2.57	-1.56	-2.1	-1.55
30	E	0.05	0.12	0	-0.35	-0.35	0.5	0.57	-0.25	-0.27	0.53	0.49	-0.09	0.06	-0.71	-0.17	0.14	-0.1	0.19	0.38	0.09
31	A	0	-1.27	-3.29	-3.28	-2.18	-0.89	-0.98	-2.25	-2.68	-1.27	-1.36	-2.03	-1.92	-2.31	-1.47	-1.97	-1.69	-1.4	-1.37	-1.56
32	E	-0.65	-0.11	0	-1.22	-1.39	0.29	0.34	-0.65	-0.77	0.12	0.44	-0.28	-0.57	-1.08	-0.96	0.07	-0.25	-0.23	0.2	-0.39
33	T	-0.9	-0.2	-1.74	-1.58	-1.51	-0.11	-0.06	-1.52	-1.89	-0.5	-0.15	-0.4	-0.94	-1.96	-1.05	-0.79	0	-0.88	-0.33	-0.84
34	E	-0.03	-0.09	0	-0.1	-0.5	0.18	-0.03	0	-0.36	0.11	0.15	-0.08	0.06	-1.09	-0.07	0.45	-0.12	0.03	0.03	0.1
35	R	-0.01	-0.68	0.13	0.18	-0.06	-0.75	-0.29	-0.16	0	-0.31	-0.11	0.23	0.11	-0.56	0.02	0	-0.08	-1.02	0.02	-0.44
36	A	0	0.25	0.22	0.32	0.21	0.26	0.4	0.37	0.01	0.36	0.19	0.36	0.41	-0.28	0.24	0.3	0.17	0.2	0.17	0.05
37	G	0.34	0.29	0.29	0.44	0	0.21	0.24	0.36	0.13	0.14	0.23	0.37	0.31	-0.25	0.38	0.63	0.22	0.26	0.18	0.27
38	V	-0.5	-0.21	-0.75	-0.75	-1.51	-0.02	0.27	-0.38	-0.78	-0.29	0.16	-0.26	-0.35	-0.42	-0.52	-0.44	-0.11	-0.03	0	-0.26
39	K	0.28	0.14	0.28	-0.47	0	0.53	0.55	0.41	0	0.51	0.63	0.3	0.49	-0.55	0.3	0.67	0.35	0.08	0.44	0.16
40	V	-1.7	-0.51	-2.62	-2.3	-2.95	-0.43	0.03	-1.55	-2.26	-0.21	-0.11	-1.27	-1.29	-1.56	-1.79	-1.56	-0.8	-0.62	0	-1.05
41	R	-0.51	-0.69	-0.54	-1.07	-0.8	-0.63	-0.45	-0.36	-0.11	-0.31	-0.29	-0.22	0.02	-1.4	-0.67	0	-0.62	-0.38	-0.29	-0.44
42	W	-2.68	-2.43	-2.5	-2.46	-3.63	-1.13	-2.08	-2.3	-2.64	-1.82	-2.22	-1.91	-1.73	-2.94	-2.82	-1.82	-1.99	0	-1.89	-0.94
43	Q	-0.25	0.06	-0.3	-0.75	-1.11	0.22	0.38	-0.02	-0.28	0.38	0.56	0.07	0	-0.86	-0.55	0	0.05	0.17	0.32	0.05
44	R	-1.34	-0.68	-0.2	-0.64	-1.22	0.01	-0.41	-0.36	-0.95	-0.18	-0.41	-0.96	-0.32	-1.63	-1.1	0	-0.87	0.03	-0.73	-0.08
45	G	-0.93	-1.3	-0.44	-0.95	0	-1.03	-1.28	-0.5	-1.01	-0.91	-1.17	-0.57	-0.54	-1.51	-1.05	-0.79	-0.96	-0.93	-1.41	-1.03
46	G	-0.66	-0.49	0.1	-0.11	0	-0.89	-1.11	-0.29	-0.51	-0.69	-0.78	-0.36	-0.49	-1.11	-0.55	-0.48	-0.66	-0.51	-1.14	-0.51
47	S	0.12	0.08	0.09	0.13	-0.03	0.41	0.29	0.08	0.26	0.11	0.27	0.43	0.33	-0.39	0	0.71	0.11	0.33	0.3	0.31
48	D	0.23	0.4	0.18	0	0.03	0.78	0.63	0.24	-0.2	0.68	0.69	0.22	0.28	-0.97	0.11	0.22	-0.21	0.71	0.57	0.65
49	I	-2.91	-1.73	-2.75	-3.38	-3.86	-1.43	0	-2.08	-2.56	-1.35	-1.21	-1.87	-1.7	-3.25	-2.78	-2.22	-2.25	-1.41	-1.49	-1.82
50	S	-0.08	0.05	0.28	0.33	-0.01	0.35	0.13	0.11	0.29	0.1	0.1	0.32	0.36	-0.63	0	0.8	0.09	0.23	-0.02	0.43
51	A	0	0.25	0.39	0.29	0.12	0.31	0.33	0.44	0.22	0.35	0.29	0.38	0.34	-0.07	0.37	0.4	0.22	0.15	0.24	0.08
52	S	-0.72	-0.38	-0.2	-0.47	-0.37	-0.67	-0.47	-0.32	-0.44	-0.64	-0.52	-0.33	-0.4	-1.08	0	-0.33	-0.43	-0.53	-0.56	-0.55
53	N	0.37	0.46	0.65	0.63	-0.04	0.44	0.52	0.45	0.23	0.56	0.74	0	0.61	-0.3	0.36	0.7	0.37	0.59	0.54	0.46
54	K	0.07	-0.11	0.37	0.01	-0.38	0.28	0.02	0.32	0	0.15	0.24	0.26	0.4	-0.42	0.14	0	0.14	-0.18	0.24	0.06
55	Y	-2.29	-1.25	-2.06	-1.6	-4.05	0.01	-0.78	-1.01	-1.39	-0.74	-0.85	-1.49	-1.47	-1.81	-2.2	-1.14	-1.35	-0.01	-1.33	0
56	G	-0.11	-0.06	-0.04	-0.3	0	0.22	0.02	0.01	-0.04	0.17	0.18	0	0.19	-0.4	-0.15	0.47	-0.03	0.03	-0.02	0.15
57	L	-1.56	-0.08	-1.51	-1.99	-2.52	-0.01	0.11	-0.96	-1.4	-0.01	0	-1.21	-0.85	-2.33	-1.17	-0.98	-1.19	-0.36	-0.19	-0.76
58	A	0	-0.42	-0.79	-0.67	-0.9	0.09	-0.27	-0.4	-0.64	-0.17	-0.11	-0.38	-0.53	-1.05	-0.76	-0.02	-0.7	-0.23	-0.25	-0.4
59	T	0.18	0.04	0.16	0.31	-0.33	0.3	0.22	0.19	0.14	0.12	0.26	0.32	0.17	-0.41	0.14	0.58	0	0.32	0.09	0.45
60	E	0.22	0.1	0	0.18	0.05	0.52	0.45	0.54	0.21	0.38	0.51	0.27	0.53	-0.58	0.11	0.7	0.08	0.11	0.38	0.33
61	G	-0.51	-0.51	-0.16	-0.46	0	-0.67	-0.67	-0.26	-0.54	-0.48	-0.46	-0.31	-0.32	-1.19	-0.44	-0.41	-0.69	-0.68	-0.79	-0.48
62	T	-0.17	-0.01	0.25	0.27	-0.58	0.09	0.02	0.19	-0.4	0	-0.1	0.1	0	-0.53	0.1	0.26	0	0.12	-0.06	-0.05
63	R	0.07	-0.17	0.35	0.05	-0.35	-0.13	-0.04	0.08	0.03	-0.02	0.05	-0.1	0.17	-0.95	-0.18	0	-0.15	0.05	-0.04	0.23
64	H	-1.16	-0.66	-1.58	-2.02	-1.81	-0.22	-0.25	0	-1.24	-0.4	-0.21	-0.85	-0.54	-1.25	-1.09	-0.63	-0.67	-0.51	-0.55	-0.47
65	T	-0.62	0.21	-0.48	-0.86	-1.06	0.35	0.39	-0.35	-0.34	0.14	0.41	-0.07	-0.22	-0.96	-0.33	0	0	-0.05	0.39	0.15
66	L	-2.9	-1.97	-2.71	-3.31	-3.93	-1.71	-1.65	-2.58	-2.94	-1.56	0	-2.36	-2.02	-3.57	-2.94	-2.38	-2.42	-1.89	-1.78	-1.96
67	A	0	-0.01	-0.53	-0.23	-1.04	0.15	0.33	-0.14	-0.59	0.31	0.25	-0.07	-0.16	-0.93	-0.23	0.11	-0.4	0.39	0.23	-0.1
68	V	-1.78	-1.4	-2.74	-2.4	-3.62	-1	-0.73	-2.28	-3.48	-1.22	-1.05	-1.76	-1.91	-2.19	-2.63	-2.47	-1.51	-1.39	0	-1.79
69	R	-0.07	-0.22	0.08	-0.11	-0.6	-0.12	0.27	0.2	0.12	0.06	0.31	-0.06	0.18	-0.53	-0.06	0	-0.15	0.04	-0.03	0.16
70	E	0.03	-0.02	0	0.1	0.09	0.25	0.12	0.06	-0.17	0.18	0.18	0.2	0.19	-0.84	0.08	0.28	-0.12	0.07	0.01	0.1
71	V	-1.22	-0.61	-1.02	-1.23	-2.65	-0.52	-0.05	-1.16	-1.71	-0.66	-0.39	-0.69	-0.61	-1.39	-0.79	-0.63	-0.36	-0.97	0	-1.08
72	G	0.37	0.36	0.13	0.43	0	-0.06	-0.01	0.14	-0.57	-0.06	0.05	0.18	0.05	-0.53	0.09	-0.08	0.24	0.14	0.03	0.2
73	P	0.39	0.45	0.71	0.75	0.11	0.61	0.46	0.62	0.57	0.47	0.54	0.28	0.28	0	0.31	0.99	0.29	0.45	0.49	0.51
74	A	0	0.15	0.48	0.56	0.28	0.15	0.19	0.24	0.09	0.21	0.21	0.33	0.37	-0.25	0.4	0.24	0.13	0.19	0.11	0.1
75	D	-0.74	-0.59	-0.53	0	-1.02	-1.02	-0.73	-0.28	-0.8	-0.22	-0.8	-0.05	0.06	-0.97	-0.28	-0.38	0.02	-0.31	-0.61	-0.38
76	Q	-0.1	0.05	0.52	0.63	-0.59	0.31	0.23	0.09	0.11	0.12	0.12	0.22	0	-1.09	-0.15	0.14	-0.12	-0.04	0.06	0.07
77	G	-1.16	-1.01	-0.56	-0.65	0	-0.92	-1.02	-0.87	-1.2	-0.71	-0.93	-0.89	-0.81	-1.68	-1.26	-0.94	-1.38	-0.8	-1.39	-0.93
78	S	0.06	0.34	0.28	0.29	-0.35	0.66	0.35	0.4	0.28	0.59	0.53	0.16	0.27	-0.74	0	0.7	0.08	0.4	0.42	0.48
79	Y	-3.08	-1.86	-2.89	-3.3	-4.67	-0.71	-1.64	-2.46	-2.33	-1.12	-1.65	-2.04	-1.77	-3.06	-2.77	-2.08	-1.89	-0.98	-1.58	0
80	A	0	-0.22	-1.22	-1.44	-1.45	-0.21	-0.14	-0.89	-1.03	-0.17	-0.2	-0.95	-0.7	-1.57	-0.82	-0.43	-0.65	-0.36	-0.61	-0.48
81	V	-3.07	-1.91	-3.78	-3.91	-4.52	-1.87	-1.5	-3.25	-4.7	-1.62	-1.64	-2.59	-2.78	-3.24	-3.07	-3.09	-2.33	-2.74	0	-3
82	I	-1.66	-0.2	-0.78	-1.18	-2.2	0.01	0	-1.08	-0.78	0.05	0.14	-0.6	-0.44	-2.1	-0.88	0.29	-0.74	-0.24	-0.06	-0.3
83	A	0	-0.82	-2.44	-2.63	-1.35	-0.83	-0.64	-1.96	-2.04	-0.74	-0.88	-1.66	-1.46	-1.68	-0.88	-0.96	-1.38	-0.95	-1.03	-1.49
84	G	-0.29	-0.1	-0.05	-0.06	0	-0.09	-0.1	0.09	-0.42	-0.01	-0.3	0.04	0.1	-0.65	-0.08	0.21	-0.3	-0.43	-0.44	0.07
85	S	-0.18	-0.06	0.06	0.08	-0.22	0.06	0.07	-0.05	-0.14	-0.12	0.04	0.15	0.2	-0.51	0	0.62	0.17	-0.22	0.14	-0.05
86	S	-0.15	0.06	-0.04	-0.07	-0.19	0.2	0.19	0.15	0	-0.05	0.13	0.12	0.15	-0.42	0	0.49	0.02	0	0.09	-0.07
87	K	0.51	0.59	0.39	-0.14	-0.2	0.68	0.64	0.4	0	0.66	0.67	0.54	0.52	-0.29	0.57	1.08	0.65	0.73	0.52	0.51
88	V	-1.19	-0.46	-1.68	-1.18	-2.35	-0.28	-0.51	-0.64	-0.93	-0.29	-0.25	-0.65	-0.69	-1.37	-1.25	-0.28	-0.47	-0.28	0	-0.4
89	K	0.18	0.23	0.34	-0.15	-0.34	0.51	0.39	0.3	0	0.5	0.31	0.43	0.5	-0.43	0.13	0.77	0.02	0.37	0.37	0.25
90	F	-2.32	-1.56	-2.33	-2.36	-3.82	0	-1.5	-2.37	-1.44	-0.95	-1.33	-1.53	-1.16	-2.87	-2.11	-1.18	-1.51	-1.4	-1.39	-1.27
91	D	-0.13	0.25	-0.44	0	-0.35	0.71	0.58	-0.42	-0.28	0.49	0.7	-0.06	-0.09	-0.91	-0.03	0.09	-0.04	0.3	0.55	0.19
92	L	-2.04	-1.24	-2.11	-2.62	-3.45	-1.09	-0.87	-1.96	-2.02	-0.67	0	-2.18	-1.44	-3.2	-2.33	-2.03	-1.88	-1.42	-1.26	-1.76
93	K	0.12	0.34	-0.13	-0.6	-0.6	0.25	0.34	-0.04	0	0.4	0.56	-0.23	0.08	-0.57	-0.22	0	0.03	0.17	0.34	-0.05
94	V	-0.55	0.22	-0.43	-0.22	-2.03	-0.31	0.37	-0.77	-0.5	0.25	0.27	-0.01	0.18	-0.61	-0.53	-0.07	0.41	0.36	0	-0.6
95	I	-1.03	-0.32	-0.25	-0.28	-1.92	-0.01	0	-0.31	-0.47	-0.09	-0.11	-0.44	-0.2	-1.24	-0.79	-0.2	-0.75	-0.06	-0.24	-0.05
96	E	0.25	0.11	0	-0.03	0.11	0.47	0.5	0.27	0.14	0.36	0.33	0.14	0.55	-0.19	0.5	1.08	0.4	0.46	0.73	0.37
97	A	0	-0.11	-1.12	-1.25	-0.91	-0.42	0.01	-1.3	-1.48	-0.55	-0.28	-0.99	-0.87	-0.86	-0.84	-0.52	-1.09	-0.75	-0.22	-1.17
98	E	0.88	0.94	0	-0.29	0.33	1.2	1.17	0.45	0.17	1.16	1.09	0.34	0.37	0.2	-0.11	0.25	0.33	0.6	0.67	0.6
99	E	0.76	0.61	0	-0.25	0.32	0.52	0.84	0.05	0.13	0.61	0.6	0.36	0.45	-0.05	0.12	0.29	0.28	0.59	0.6	0.26
100	A	0	0.12	-0.23	-0.26	-0.39	-0.2	0.37	-0.21	-0.61	-0.28	0.36	-0.31	-0.22	-0.65	-0.35	-0.1	-0.51	-0.44	-0.02	-0.83
101	E	0.64	0.34	0	0.01	0.14	0.3	0.53	0.28	-0.03	0.44	0.39	0.42	0.42	-0.19	0.21	0.24	0.27	0.36	0.52	0.25
102	P	0	0.01	-0.18	-0.11	-0.28	-0.04	-0.1	-0.37	-0.57	-0.11	-0.11	-0.25	-0.27	0	0.01	-0.42	-0.13	-0.18	-0.18	-0.28
103	M	-0.6	-0.32	-1.01	-0.86	-1.56	-0.43	-0.38	-0.79	-0.66	0	-0.26	-0.81	-0.72	-0.86	-0.94	-0.84	-0.84	-0.97	-0.6	-0.78
104	L	-2	-1.27	-2.12	-2.17	-2.19	-1.22	-0.93	-1.92	-2.31	-1.24	0	-1.85	-1.71	-2.71	-2.02	-1.72	-2.12	-2.01	-1.66	-1.52
105	A	0	-0.52	-1.44	-1.38	-0.77	-0.59	0.04	-0.77	-1.34	-0.81	0.16	-0.89	-0.92	-0.66	-0.73	-0.97	-0.82	-0.88	-0.07	-1.09
106	P	0.41	-0.1	0.17	-0.04	0.26	0.42	0.23	0.14	0.16	0.25	0.25	-0.05	0.09	0	0.05	0.03	0.21	0.19	0.33	0.06
107	A	0	-0.05	-0.7	-0.58	-0.32	-0.04	0.22	-0.57	-0.85	-0.21	0.36	-0.22	-0.4	0.1	-0.44	-0.27	-0.54	-0.11	0.29	-0.23
108	P	-0.06	0.04	-0.29	-0.15	-0.63	0.17	0.13	0.01	-0.36	0.12	0.05	-0.19	-0.01	0	-0.15	-0.27	0	0.02	0.07	-0.11
109	A	0	0.32	0.02	0.02	0.15	0.46	0.55	0	-0.05	0.32	0.65	0.03	0.14	0.21	0.09	-0.13	-0.01	0.06	0.38	0.08
110	P	0.25	0.24	0.22	0.14	0.05	0.52	0.43	0.06	-0.17	0.4	0.38	-0.01	0.13	0	0.21	-0.15	0.24	0.04	0.31	-0.06
111	A	0	0.09	-0.18	-0.27	-0.11	0.32	0.48	0.06	-0.14	0.13	0.43	-0.17	0.03	-0.08	-0.13	-0.14	-0.2	0.01	0.26	-0.15
112	E	0.57	-0.19	0	-0.04	0.21	-0.05	0.23	0.29	-0.07	0.16	0.12	0.21	0.22	-0.38	0.07	0.27	0.14	-0.05	0.33	-0.01
113	A	0	-0.01	-0.36	-0.4	-0.17	0.16	0.22	-0.06	-1.03	0.01	0.29	-0.19	-0.1	-0.12	-0.11	-0.36	-0.13	-0.17	0.19	-0.33
114	T	0.17	0.31	-0.08	-0.15	-0.2	0.36	0.51	0.14	-0.08	0.46	0.49	-0.03	0	-0.29	0.12	0.07	0	0.31	0.43	0
115	G	-0.26	0.02	-0.34	-0.28	0	-0.1	-0.04	-0.19	-0.41	-0.17	-0.06	-0.27	-0.22	-0.35	-0.35	-0.34	-0.31	-0.5	-0.14	-0.3
116	A	0	0.03	-0.12	0.15	-0.15	-0.14	0.58	-0.04	-0.09	-0.12	0.61	0.15	-0.05	0.26	0.11	-0.2	0.17	-0.04	0.2	-0.2
117	P	-0.06	0.03	-0.02	0.04	-0.26	0.1	-0.02	-0.13	-0.53	-0.06	0	-0.23	-0.26	0	-0.03	-0.35	0.16	0.14	0.18	-0.32
118	G	0.49	0.65	0.1	0.05	0	0.54	0.72	0.23	-0.13	0.56	0.58	0.02	0.2	0.33	0.23	0.11	0.29	0.42	0.43	0.18
119	E	0.57	0.07	0	0.17	-0.09	0.14	0.26	0.12	-0.3	0.05	-0.08	0.25	0.21	-0.28	0.2	0.17	0.3	-0.12	0.21	0.12
120	A	0	0.03	-0.41	-0.36	-0.16	0.13	0.47	-0.35	-0.86	-0.03	0.36	-0.29	-0.22	0	-0.08	-0.56	-0.3	-0.09	0.08	-0.53
121	P	0.16	0.33	0.03	0.16	-0.13	0.46	0.59	-0.15	-0.38	0.38	0.5	-0.01	-0.12	0	0.08	-0.28	0.27	-0.08	0.49	-0.29
122	A	0	-0.05	-0.24	-0.21	-0.15	-0.01	0.35	-0.35	-0.77	-0.08	0.34	-0.17	-0.12	0.12	-0.12	-0.41	-0.16	-0.23	0.24	-0.33
123	P	0.1	0.27	0.14	0.17	-0.17	0.33	0.58	0.08	-0.01	0.42	0.52	0	-0.01	0	0.06	0.67	0.38	0.1	0.49	-0.24
124	A	0	0.31	0.32	0.27	0.35	0.51	0.68	0.38	0.11	0.55	0.56	0.31	0.48	0.43	0.35	0.2	0.32	0.39	0.7	0.34
125	A	0	0.23	-0.05	-0.01	-0.07	0.26	0.48	-0.01	-0.38	0.04	0.31	-0.08	-0.01	0.04	0.1	-0.13	0.03	-0.01	0.36	-0.1
126	E	0.77	-0.34	0	-0.56	0.61	-0.01	0.07	0.11	0.09	-0.07	0.08	0.07	0.14	-0.17	0.16	-0.16	0	0.24	0.16	0.36
127	L	-1.04	-0.75	-1.04	-1.01	-1.34	-0.7	-0.44	-1.08	-1.25	-0.7	0	-1.01	-1.07	-1.06	-1.02	-1.09	-0.93	-1.05	-0.74	-0.91
128	G	0.45	0.46	0.05	-0.02	0	0.39	0.33	0.33	-0.4	0.43	0.28	0.3	0.3	0.08	0.25	0.2	0.25	0.32	0.33	0.29
129	E	0.44	-0.15	0	0.06	-0.27	0.01	0.13	0.19	-0.14	0.04	-0.08	0.1	0.14	-0.57	0.06	0.22	0.24	0.14	0.2	0.08
130	S	-0.02	0.25	-0.01	-0.19	-0.37	0.1	0.4	-0.24	-0.3	0.29	0.41	-0.17	-0.08	-0.37	0	-0.13	0.04	-0.05	0.12	-0.27
131	A	0	-0.09	-0.41	-0.45	-0.27	-0.2	0.23	-0.49	-1.33	-0.17	0.29	-0.53	-0.34	-0.1	-0.11	-0.53	-0.33	-0.49	0.08	-0.59
132	P	0.03	0.27	-0.21	-0.03	-0.33	0.2	0.19	-0.32	-0.81	0.15	0.08	-0.31	-0.39	0	-0.08	-0.54	0.14	-0.09	0.19	-0.49
133	S	0.44	0.44	0.38	0.12	0.12	0.36	0.61	-0.03	0.14	0.64	0.52	0.16	0.35	0.09	0	0.18	0.24	0.46	0.22	0.22
134	P	-0.05	0.22	-0.07	-0.07	-0.25	0.2	0.28	-0.34	-0.61	0.29	0.26	-0.2	-0.26	0	0.02	-0.45	0.16	-0.12	0.14	-0.36
135	K	-0.02	-0.39	-0.45	-0.77	-0.68	-0.22	-0.18	-0.27	0	-0.25	-0.19	-0.32	-0.26	-0.76	-0.49	-0.37	-0.32	-0.46	-0.19	-0.42
136	G	0.25	0.09	-0.02	-0.05	0	0.51	0.62	0.03	0.1	0.1	0.57	-0.03	0.01	0.1	-0.07	0.01	-0.02	0.09	0.1	0.19
137	S	0.43	0.47	0.36	0.11	0.03	0.34	0.6	0.16	0.03	0.53	0.59	-0.01	0.14	-0.18	0	0.03	0.28	0.18	0.36	0.08
138	S	-0.02	-0.07	0.03	-0.11	-0.28	0.02	0.31	-0.15	-0.26	0.21	0.28	-0.18	0.06	-0.38	0	0	0.08	-0.06	0.21	-0.14
139	S	0.11	0.21	0.06	-0.14	-0.18	0.14	0.48	-0.22	-0.21	0.33	0.48	-0.25	0.03	-0.31	0	-0.17	-0.05	-0.05	0.14	-0.21
140	A	0	0.29	0.47	0.44	0.2	0.52	0.62	0.45	0.35	0.61	0.57	0.39	0.54	0.45	0.48	0.43	0.39	0.76	0.65	0.45
141	A	0	0.09	-0.12	-0.02	-0.14	0.03	0.42	-0.12	-0.39	0	0.32	-0.09	-0.05	0.21	-0.09	-0.17	0.11	0.07	0.55	-0.22
142	L	-0.88	-0.5	-0.85	-0.72	-1.12	-0.35	-0.36	-0.88	-0.96	-0.31	0	-0.81	-0.73	-0.88	-0.82	-0.7	-0.64	-0.82	-0.41	-0.67
143	N	0.68	0.42	0.09	0.21	0.18	0.16	0.3	0.1	-0.06	0.22	0.17	0	0.32	-0.15	0.35	0.07	0.42	0.33	0.47	0.19
144	G	-0.07	-0.13	-0.26	-0.3	0	-0.2	-0.17	-0.43	-0.69	-0.25	-0.29	-0.4	-0.35	-0.27	-0.11	-0.28	-0.1	-0.04	0.09	-0.27
145	P	-0.2	0.08	-0.36	-0.27	-0.51	-0.04	-0.05	-0.59	-1.06	-0.11	-0.05	-0.53	-0.54	0	-0.19	-0.71	0	-0.25	0.01	-0.7
146	T	0.43	-0.18	0.12	0.11	0.11	0.42	0.5	0.14	0.16	-0.01	0.52	0.14	0.05	-0.2	-0.07	0.14	0	0.09	0.59	0.21
147	P	0.37	0.31	0.09	0.19	0.05	0.36	0.3	-0.05	-0.36	0.33	0.24	0.03	-0.02	0	0.15	-0.27	0.25	0.08	0.28	-0.18
148	G	0.36	0.58	0.25	0.25	0	0.35	0.45	0.43	0.07	0.38	0.37	0.45	0.39	0.18	0.21	0.27	0.33	0.7	0.48	0.42
149	A	0	0.12	-0.24	-0.31	-0.1	0.39	0.45	-0.09	-0.84	0.18	0.56	-0.13	0	0.12	0.01	-0.17	-0.16	-0.16	0.28	-0.15
150	P	-0.14	-0.01	-0.51	-0.29	-0.33	0.24	0.09	-0.38	-0.37	0.07	0.25	-0.42	-0.52	0	-0.08	-0.25	0.05	-0.21	0.02	-0.41
151	D	1.07	0.72	0.36	0	0.82	0.64	0.7	0.27	0.42	0.87	0.9	0.56	0.48	0.24	0.37	0.61	0.38	0.59	0.72	0.4
152	D	0.7	0.92	0.23	0	0.56	0.98	0.8	0.24	0.34	0.94	0.91	0.5	0.56	-0.42	0.34	0.26	0.2	0.43	0.64	0.55
153	P	0.41	0.53	0.13	0.2	0.1	0.53	0.41	0.25	-0.13	0.44	0.53	0.34	0.26	0	0.38	1.02	0.54	0.47	0.69	0.34
154	I	-1.4	-0.58	-1.2	-1.55	-1.92	-0.52	0	-0.5	-0.99	-0.49	-0.72	-0.86	-0.7	-1.51	-0.58	-0.59	-0.83	-0.52	-0.59	-0.66
155	G	-0.71	-0.59	-0.64	-0.88	0	-0.63	-0.94	-0.39	-0.86	-0.42	-1.03	-0.58	-0.76	-1	-0.78	-0.53	-0.8	-0.29	-0.87	-0.62
156	L	-1.85	-0.95	-1.95	-1.95	-2.98	-1.18	-0.77	-1.22	-1.8	-0.65	0	-1.18	-0.8	-2.17	-1.56	-1.21	-1.41	-1.3	-1	-1.21
157	F	-1.54	-1.06	-1.5	-1.59	-3.09	0	-1.07	-0.99	-1.37	-0.75	-0.99	-1.03	-0.96	-1.9	-1.34	-0.75	-1.52	-0.66	-1.16	-0.58
158	V	-0.96	-0.74	-1.11	-0.66	-2.34	-0.63	-0.32	-0.73	-1.25	-0.5	-0.51	-0.73	-0.79	-1.43	-1.33	-0.86	-0.79	-0.26	0	-0.83
159	M	-0.17	-0.01	-0.05	-0.65	-1.73	-0.22	-0.06	0.28	-0.3	0	-0.04	0.09	0.22	-1.34	-0.16	0.38	-0.05	-0.21	-0.07	-0.2
160	R	0	0.01	0.13	-0.04	-0.39	-0.05	0.26	-0.08	-0.12	0.13	0.25	-0.08	0	-0.63	-0.18	0	-0.06	0.23	0.17	0.04
161	P	-0.91	-0.85	-1	-1.08	-1.09	-0.66	-0.99	-0.92	-1.32	-0.83	-0.86	-0.59	-0.81	0	-0.97	-0.69	-0.65	-1.11	-0.7	-1.12
162	Q	-0.21	-0.25	-0.02	-0.08	-0.54	-0.05	-0.03	-0.14	-0.42	0.06	0.08	-0.03	0	-0.98	-0.41	0.16	-0.44	0.13	-0.2	0.07
163	D	-0.69	-0.6	-0.28	0	-0.7	-0.26	-0.51	-0.33	-0.63	-0.46	-0.38	-0.32	-0.17	-1.32	-0.51	-0.04	-0.47	-0.2	-0.56	-0.38
164	G	-0.8	-0.76	-0.33	-0.67	0	-0.89	-0.9	-0.56	-1.15	-0.73	-0.92	-0.65	-0.6	-1.64	-0.44	-0.39	-0.81	-0.34	-0.85	-0.6
165	E	-0.01	-0.06	0	-0.07	-0.74	0	0.34	-0.09	-0.31	0.28	0.2	-0.25	-0.07	-0.96	-0.41	0.28	-0.19	0.22	0.09	0.08
166	V	-0.97	-0.73	-0.79	-1.01	-2.85	-0.63	-0.37	-0.72	-1.74	-0.39	-0.57	-0.62	-0.88	-1.59	-1.6	-0.69	-0.5	-0.45	0	-0.72
167	T	-0.3	-0.28	-0.23	-0.19	-0.85	-0.01	-0.05	-0.18	-0.39	-0.2	-0.14	-0.17	-0.2	-0.89	-0.37	-0.05	0	-0.2	-0.09	-0.12
168	V	-0.44	-0.49	0.05	-0.13	-1.79	-0.25	-0.18	-0.38	-0.31	-0.06	-0.27	-0.31	-0.34	-0.74	-0.76	-0.1	-0.24	0.29	0	-0.17
169	G	-1.11	-1.37	-0.99	-1.01	0	-1.43	-1.77	-1.18	-1.13	-1.4	-1.6	-1.25	-1.21	-2.57	-1.26	-1.23	-1.51	-1.36	-1.76	-1.2
170	G	-0.11	-0.26	0.2	0.06	0	-0.24	-0.42	0.16	-0.25	0.04	-0.21	0.02	-0.06	-0.88	-0.38	0.03	-0.31	-0.07	-0.71	-0.07
171	S	-0.53	-0.32	-0.28	-0.63	-0.64	-0.43	-0.12	-0.33	-0.56	-0.42	-0.18	-0.63	-0.46	-1.11	0	-0.29	-0.36	-0.39	-0.34	-0.4
172	I	-2.89	-1.63	-2.18	-3.08	-4.29	-1.35	0	-2.55	-2.66	-1.06	-1.14	-1.69	-1.55	-3.32	-2.77	-2.06	-2.31	-1.65	-1.48	-1.37
173	T	-0.84	-0.37	-0.6	-0.54	-1.31	-0.29	-0.26	-0.83	-0.79	-0.29	-0.23	-0.67	-0.73	-1.28	-0.73	-0.39	0	-0.4	-0.19	-0.36
174	F	-3.84	-2.64	-3.53	-3.51	-4.86	0	-2.45	-3.57	-3.61	-2.42	-2.08	-2.98	-2.82	-4.27	-4.28	-2.72	-3.09	-2.32	-2.64	-2.1
175	S	-0.33	-0.14	-0.24	-0.47	-0.93	-0.16	-0.03	-0.63	-0.69	-0.08	-0.11	-0.64	-0.58	-1.1	0	-0.3	-0.54	-0.63	-0.2	-0.45
176	A	0	-1.71	-2.7	-3.56	-2.42	-1.76	-1.54	-2.64	-3.47	-1.42	-2.02	-2.55	-2.46	-2.76	-2.41	-2.77	-2.2	-2.23	-2.12	-2.57
177	R	-1.05	-0.62	-0.99	-0.81	-1.55	-0.62	-0.82	-0.65	-1.07	-0.25	-0.43	-0.59	-0.26	-1.51	-0.97	0	-0.55	-1	-0.83	-0.57
178	V	-2.31	-1.66	-2.94	-2.82	-4.83	-1.53	-1.05	-2.9	-3.83	-1.42	-1.43	-2.36	-2.98	-3.28	-2.6	-2.25	-1.89	-2.02	0	-2.37
179	A	0	-0.85	-1.05	-1.14	-0.87	-1.03	-0.4	-0.58	-1.29	-0.4	-0.4	-0.33	-0.57	-1.46	-0.43	-0.56	-0.59	-0.9	-0.7	-0.88
180	G	-1.56	-1.58	-1.66	-1.7	0	-2.08	-2.13	-1.47	-1.62	-2.03	-2.06	-1.27	-1.32	-2.17	-1.26	-1.55	-1.59	-1.61	-2.21	-1.48
181	A	0	-0.57	-1.01	-1.03	-0.81	-0.53	-0.32	-0.36	-1.1	-0.49	-0.42	-0.36	-0.49	-1.03	-0.46	-0.51	-0.58	-0.47	-0.34	-0.53
182	S	-0.49	-0.26	-0.39	-0.53	-0.36	-0.89	-0.33	-0.35	-0.49	-0.6	-0.32	-0.34	-0.3	-0.89	0	-0.14	-0.19	-0.95	-0.24	-0.96
183	L	-1.09	-0.39	-0.63	-0.91	-1.91	-0.28	-0.24	-0.36	-0.8	-0.09	0	-0.7	-0.43	-1.67	-0.91	-0.53	-1.07	-0.4	-0.52	-0.38
184	L	-0.92	-0.37	-0.5	-0.8	-1.53	-0.3	-0.25	-0.14	-0.45	-0.09	0	-0.61	-0.38	-1.14	-0.72	-0.3	-0.78	-0.45	-0.51	-0.27
185	K	0.42	0.42	0.26	-0.12	0.1	0.27	0.43	0.46	0	0.39	0.16	0.21	0.18	-0.18	0.28	0.22	0.15	0.41	0.17	-0.02
186	P	-0.1	0.03	-0.28	-0.39	-0.33	0.17	-0.11	0.32	-0.26	0.08	-0.01	-0.14	0.05	0	-0.08	0.18	-0.02	0.37	0.18	0
187	P	-1.57	-1.39	-1.72	-2	-1.52	-1.44	-1.43	-1.47	-1.76	-1.43	-1.46	-1.05	-1.06	0	-1.24	-1.54	-1.01	-1.72	-1.23	-1.75
188	V	-0.73	-0.54	-0.97	-0.86	-1.98	-0.56	-0.18	-0.57	-0.96	-0.39	-0.42	-0.44	-0.57	-1.15	-0.87	-0.3	-0.35	-0.33	0	-0.68
189	V	-1.95	-1.42	-2.51	-2.29	-3.68	-1.17	-0.62	-2.57	-3.1	-0.87	-1.15	-1.57	-1.65	-2.52	-2.64	-1.62	-1.4	-1.16	0	-1.23
190	K	-0.49	-0.27	-0.27	-0.81	-1.63	-0.14	-0.13	-0.47	0	-0.04	-0.02	-0.43	-0.39	-1.09	-0.54	-0.34	-0.52	-0.21	-0.26	-0.48
191	W	-3	-2.95	-2.77	-2.86	-4.43	-1.44	-2.42	-2.78	-3.02	-2.17	-2.47	-2.53	-2.29	-3.3	-3.49	-2.43	-2.44	0	-2.54	-1.48
192	F	-2.53	-2.16	-2.27	-1.81	-4.23	0	-1.63	-1.63	-1.76	-1.43	-1.54	-1.73	-1.22	-3.52	-2.73	-1.33	-2.19	-0.95	-2.15	-1.06
193	K	-0.55	-0.3	-0.15	-0.96	-1.36	-0.03	-0.17	-0.27	0	0.05	-0.02	-0.24	-0.07	-0.82	-0.28	-0.17	-0.2	-0.21	-0.32	-0.2
194	G	-1.11	-1.19	-1.22	-1.49	0	-1.59	-1.6	-1.07	-1.68	-1.35	-1.54	-1.04	-1.16	-1.91	-1.13	-1.06	-1.47	-1.13	-1.63	-1.2
195	K	0.07	-0.17	0.1	-0.32	-0.26	-0.04	0.12	0	0	-0.01	0.01	0.07	0.01	-0.6	-0.12	0.27	-0.14	-0.35	-0.13	-0.01
196	W	-1.09	-0.52	-1.26	-1.08	-1.44	-0.08	-0.17	-0.51	-0.89	-0.36	-0.25	-0.45	-0.5	-0.79	-1.24	-0.14	-0.12	0	0.01	-0.34
197	V	-0.57	-0.56	-0.52	-0.69	-1.85	-0.26	-0.15	-0.18	-0.58	-0.18	-0.31	-0.04	-0.13	-0.79	-0.62	-0.1	-0.16	0	0	-0.37
198	D	0.38	0.53	0.44	0	0.34	0.72	0.68	0.33	-0.1	0.78	0.82	0.35	0.56	-0.46	0.35	0.45	0.33	0.62	0.43	0.4
199	L	-1.92	-1.12	-1.99	-1.75	-2.89	-1.2	-0.98	-1.4	-1.82	-0.93	0	-1.43	-1.11	-2.42	-1.79	-1.15	-1.57	-1.42	-1.27	-1.26
200	S	-0.18	-0.18	0.24	0.03	-0.31	-0.08	0.09	0.08	-0.25	0.06	-0.19	-0.07	0.02	-0.76	0	0.19	-0.17	0.03	-0.15	-0.03
201	S	-0.26	-0.28	-0.01	-0.12	-0.38	-0.14	0.01	-0.12	-0.49	-0.15	0.06	-0.09	-0.02	-0.94	0	0.01	-0.39	-0.28	-0.21	-0.19
202	K	0.1	0.36	0.17	-0.26	-0.5	0.16	0.3	0.38	0	0.36	0.03	0.07	0.07	-0.19	0.02	0.29	-0.05	0.31	-0.01	0.05
203	V	-0.43	-0.55	0.03	0.02	-1.48	-0.35	-0.25	0.02	-0.19	-0.23	-0.26	-0.03	-0.15	-0.59	-0.6	-0.14	-0.21	0.1	0	-0.23
204	G	-0.94	-0.62	-0.51	-0.44	0	-0.69	-0.83	-0.63	-0.95	-0.62	-0.8	-0.79	-0.75	-1.51	-0.97	-0.51	-1.04	-0.74	-1.05	-0.74
205	Q	-0.13	-0.04	-0.21	-0.09	-0.75	0.12	0.05	-0.17	-0.11	0.15	-0.03	-0.22	0	-0.67	-0.32	0.05	-0.29	-0.05	0.01	-0.01
206	H	0.01	0.04	-0.25	-0.39	-0.51	0.17	0.21	0	-0.35	0.08	0.06	-0.28	-0.12	-0.36	-0.21	-0.29	-0.18	0.01	-0.02	-0.01
207	L	-2.28	-1.19	-1.69	-2.12	-3.7	-1.06	-0.8	-1.44	-1.92	-0.92	0	-1.68	-1.33	-2.52	-1.74	-1.3	-1.57	-1.14	-1.07	-1.5
208	Q	0.12	0.11	0.07	0.1	-1.1	-0.18	0.14	0.19	-0.01	0.28	0.23	0.07	0	-1.13	-0.19	0.35	-0.04	0.29	0.13	0.07
209	L	-1.64	-1.11	-0.92	-1.12	-2.76	-1.03	-0.83	-1.1	-1.28	-0.86	0	-1.06	-0.83	-2.1	-1.39	-0.86	-1.14	-1.16	-1.08	-1.18
210	H	-0.11	-0.2	-0.19	-0.24	-0.67	-0.32	-0.16	0	-0.22	-0.39	-0.15	-0.06	-0.22	-0.51	-0.23	-0.05	-0.27	-0.13	-0.25	-0.21
211	D	0.36	-0.02	0.16	0	0.01	0.37	0	0.21	-0.14	0.04	-0.02	0.21	0.14	-0.66	0.15	0.43	0.09	0.48	0.19	0.48
212	S	-0.48	-0.38	0.15	-0.03	-0.55	-0.39	-0.28	-0.15	-0.26	-0.14	-0.34	-0.29	-0.15	-0.69	0	0.15	-0.44	-0.1	-0.38	-0.17
213	Y	-1.23	-0.62	-0.6	-0.74	-1.9	-0.23	-0.55	-0.55	-0.43	-0.42	-0.64	-0.82	-0.63	-1.24	-0.86	-0.36	-0.87	-0.07	-0.66	0
214	D	0.02	-0.08	-0.16	0	-0.11	0.23	-0.17	0.02	-0.53	0.05	-0.12	0.16	0.11	-1.25	0.11	0.23	-0.08	0.61	0.08	0.4
215	R	0.1	0.16	0.1	0.11	-0.47	-0.11	0.34	0.09	-0.09	0.53	0.27	0.08	0.2	-0.37	0	0	-0.09	-0.02	0.16	0.09
216	A	0	-0.09	-0.02	-0.03	-0.36	-0.28	-0.06	-0.09	-0.36	0.05	0.09	0.02	-0.03	-0.55	-0.27	-0.05	-0.3	-0.05	0.02	-0.19
217	S	-0.13	-0.11	0.15	-0.02	-0.05	0.14	0.15	0.05	-0.19	0.12	0.12	0.18	0.27	-0.6	0	0.16	-0.09	-0.12	-0.09	0.1
218	K	0.18	0.17	-0.03	-0.8	-0.38	-0.03	0	-0.06	0	0.26	0.01	-0.02	-0.07	-0.33	-0.03	0.25	-0.1	0.4	-0.05	-0.11
219	V	-0.82	-0.8	-0.26	-0.56	-1.96	-0.35	-0.26	-0.17	-0.85	-0.21	-0.28	-0.09	-0.31	-1.08	-1.12	-0.21	-0.11	-0.1	0	-0.39
220	Y	-2.46	-1.45	-1.37	-1.66	-3.42	-0.68	-1.47	-1.19	-1.25	-0.77	-1.4	-1.38	-1.03	-2.43	-1.72	-0.47	-1.17	-0.2	-1.43	0
221	L	-1.6	-0.76	-0.58	-0.75	-2.56	-0.64	-0.59	-0.66	-0.8	-0.38	0	-0.51	-0.5	-1.78	-0.9	-0.57	-0.76	-0.56	-0.79	-0.56
222	F	-1.91	-1.56	-1.94	-1.73	-3.74	0	-1.18	-1.6	-1.8	-1.01	-1.22	-1.38	-1.28	-2.82	-1.95	-1.1	-1.92	-0.65	-1.67	-0.8
223	E	-0.72	-0.18	0	-0.64	-1.77	-0.17	-0.03	-0.62	-0.47	-0.14	-0.05	-0.26	-0.33	-1.79	-0.42	-0.16	-0.32	-0.08	-0.07	-0.44
224	L	-3.22	-2.15	-3.01	-3.41	-4.39	-2.05	-1.52	-2.74	-3.26	-1.67	0	-2.8	-2.15	-4.2	-3.25	-2.8	-2.67	-2.25	-2.06	-2.43
225	H	-0.13	-0.11	-0.48	-0.67	-1.46	0.1	0.13	0	-0.56	0.06	0.16	-0.5	-0.31	-1.1	-0.6	-0.22	-0.38	0.26	0.01	-0.11
226	I	-3.47	-2.06	-2.93	-3.4	-4.44	-1.6	0	-2.81	-2.86	-1.35	-1.52	-2.05	-2.22	-4.14	-3.22	-2.26	-2.67	-1.52	-1.77	-1.72
227	T	-0.04	0.1	0	0.2	-0.72	-0.17	-0.07	-0.06	-0.22	-0.17	0.01	-0.06	-0.19	-0.98	-0.17	-0.01	0	0.01	-0.04	-0.05
228	D	-0.32	-0.16	0.02	0	-0.43	-0.25	-0.27	-0.32	-0.29	0.08	-0.04	0.01	0.11	-1.06	-0.05	0.53	-0.21	0.04	-0.06	0.02
229	A	0	-0.98	-1.78	-1.59	-1.62	-1.28	-0.87	-1.82	-2.41	-0.85	-0.97	-1.32	-1.08	-1.88	-1.5	-1.28	-1.15	-1.49	-1.32	-1.95
230	Q	-0.09	-0.05	0.11	0.12	-0.62	-0.23	-0.07	-0.02	-0.28	0.07	-0.01	0.02	0	-0.76	-0.18	0.24	0.01	0.25	-0.03	-0.1
231	P	0.03	0.15	0.14	0.29	-0.28	0.26	0.12	0.14	-0.05	0.07	0.08	-0.14	-0.22	0	-0.02	0.23	-0.09	-0.06	0.07	0.05
232	A	0	-0.19	0.15	0.17	-0.1	-0.17	-0.03	0.02	-0.17	0	-0.09	-0.04	0.08	-0.37	0.1	0.07	-0.1	-0.05	-0.15	-0.22
233	F	-3.02	-2.15	-1.36	-1.75	-4.31	0	-1.27	-1.19	-1.83	-1.51	-1.6	-1.47	-1.55	-2.72	-3.05	-1.15	-2.26	-1.22	-2.27	-1.31
234	T	-0.16	-0.22	0.02	0.1	-0.45	-0.45	-0.4	-0.33	-0.45	-0.64	-0.52	-0.33	-0.39	-0.69	-0.29	-0.32	0	-0.44	-0.46	-0.33
235	G	-2.04	-1.88	-1.05	-1.22	0	-1.76	-1.91	-1.17	-1.56	-1.42	-1.88	-1.21	-1.43	-2.38	-2.24	-1.47	-1.72	-1.43	-2.78	-1.87
236	S	-0.62	-0.56	-0.52	-0.6	-1.18	-0.15	-0.21	-0.31	-0.41	-0.18	-0.36	-0.64	-0.5	-1.14	0	0	-0.5	-0.21	-0.36	-0.24
237	Y	-3.82	-2.31	-3.32	-3.37	-5.7	-0.85	-2.19	-2.71	-2.91	-1.7	-2.08	-2.6	-2.34	-3.53	-4.06	-2.52	-2.77	-0.87	-2.35	0
238	R	-1.22	-0.61	-0.32	-0.52	-2	-0.58	-0.48	-0.73	-0.79	-0.41	-0.46	-0.57	-0.53	-2.08	-1.12	0	-0.55	-0.97	-0.67	-0.56
239	C	-2.37	0	-2.94	-3.47	-3.51	-2.17	-1.61	-3.37	-3.33	-1.95	-1.43	-2.13	-2.21	-3.55	-2.14	-2.72	-2.19	-2.44	-1.72	-2.24
240	E	-0.45	-0.03	0	-1.18	-1.37	0.03	0.17	-0.6	-1.02	-0.1	0.2	-0.61	-0.35	-1.49	-0.7	-0.33	-0.38	-0.31	0.24	-0.43
241	V	-3	-2.2	-3.93	-4.18	-4.51	-2.31	-1.29	-3.37	-3.97	-1.87	-1.59	-2.56	-2.89	-3.17	-3.38	-2.45	-2.21	-2.48	0	-2.76
242	S	-0.54	-0.6	-1.07	-0.95	-1.04	-0.35	-0.26	-0.81	-0.75	-0.47	-0.35	-0.73	-0.64	-1.19	0	-0.24	-0.55	-0.52	-0.29	-0.55
243	T	-1.58	-1.44	-2.29	-2.37	-1.92	-2.12	-1.76	-1.97	-2.84	-1.94	-1.72	-1.07	-1.37	-2.61	-1.71	-1.29	0	-1.71	-1.64	-2.01
244	K	0.35	0.35	0.55	0.2	-0.15	0.23	0.15	0.32	0	0.35	0.26	0.46	0.37	-0.47	0.3	0.69	0.3	0.13	0.19	0.16
245	D	-0.23	-0.16	-0.4	0	-0.35	-0.09	-0.16	-0.23	-0.55	-0.22	-0.17	-0.13	-0.17	-0.79	-0.19	-0.04	-0.2	-0.27	-0.04	-0.1
246	K	-0.63	-0.56	-0.48	-0.58	-0.5	-0.67	-0.55	-0.28	0	-0.38	-0.64	-0.18	-0.22	-0.67	-0.36	-0.44	-0.15	-0.62	-0.45	-0.86
247	F	-1.21	-0.83	-0.46	-0.7	-2.27	0	-0.7	-0.41	-0.43	-0.36	-0.42	-0.64	-0.51	-1.63	-1.13	0.27	-0.86	-0.41	-0.8	-0.3
248	D	-0.84	-0.69	-1.43	0	-1.46	-0.34	-0.47	-0.88	-1.33	-0.58	-0.54	-0.7	-0.66	-1.69	-0.91	-0.78	-0.46	-0.5	-0.54	-0.86
249	C	-0.22	0	-0.58	-0.63	-0.9	-0.56	0.07	-0.32	-0.53	-0.43	-0.16	-0.15	-0.33	-0.89	-0.35	-0.07	-0.28	-0.84	-0.22	-0.98
250	S	-1.24	-1.22	-1.07	-2.21	-1.72	-0.9	-0.76	-1.24	-1.16	-0.8	-0.71	-1.08	-0.97	-2	0	-0.82	-1.02	-1.11	-1.06	-1.16
251	N	-0.14	0	-0.5	-0.45	-0.9	-0.35	-0.16	-0.54	-0.54	-0.18	-0.18	0	-0.3	-0.96	-0.26	-0.08	-0.23	-0.18	-0.03	-0.25
252	F	-2.81	-1.79	-3.03	-3.06	-4.48	0	-1.58	-2.64	-2.78	-1.79	-1.64	-2.4	-2.54	-3.43	-3.39	-2.55	-2.56	-2.09	-1.97	-1.61
253	N	-0.13	0.12	-0.03	0	-1.41	-0.03	0.19	-0.36	-0.23	0.23	0.16	0	-0.15	-1.15	-0.38	0.09	-0.26	0.11	0.24	0.08
254	L	-3.45	-2.2	-3.07	-3.61	-4.51	-2.02	-1.74	-3.86	-2.87	-1.47	0	-3.23	-2.84	-3.81	-3.46	-3	-2.84	-2.49	-1.96	-2.34
255	T	-0.54	-0.23	-0.18	-0.24	-0.93	-0.26	-0.28	-0.54	-0.71	-0.23	-0.24	-0.31	-0.45	-1.17	-0.47	-0.03	0	-0.27	-0.12	-0.24
256	V	-0.9	-0.15	-1.21	-0.71	-2.37	-0.66	-0.09	-1.04	-1.88	-0.18	-0.4	-1.14	-0.86	-0.95	-1.12	-0.22	-0.55	-0.88	0	-0.98
257	H	0.03	-0.29	-0.18	-0.32	0.08	-0.05	0.04	0	-0.5	-0.38	-0.09	-0.26	-0.36	-0.25	-0.02	0.07	-0.41	-0.59	-0.16	-0.34
258	E	0.42	0.05	0	0.33	0.12	0.26	0.56	0.06	0.06	0.38	0.3	0.12	0.18	-0.32	-0.11	0.5	0.06	-0.11	0.4	-0.18
259	A	0	-0.06	-0.5	-0.28	-0.59	-0.15	0.14	-0.37	-0.78	-0.02	-0.02	-0.27	-0.15	-0.17	-0.4	-0.34	-0.22	-0.58	-0.07	-0.32
260	M	-1.16	-1.02	-0.96	-0.92	-2.2	-0.92	-0.9	-0.99	-1.64	0	-0.94	-1.33	-1.05	-1.01	-1.18	-1.13	-1.13	-1.48	-1.05	-1.09
261	G	-0.52	-0.52	-0.59	-0.59	0	-0.49	-0.78	-0.61	-1.18	-0.67	-0.57	-0.38	-0.4	-0.47	-0.52	-0.46	-0.48	-0.68	-0.56	-0.26
262	T	-0.44	-0.19	-0.72	-0.67	-0.67	-0.07	0.05	-0.53	-0.71	-0.16	-0.04	-0.48	-0.65	-0.45	-0.61	-0.25	0	-0.26	-0.03	-0.51
263	G	-0.71	-0.5	-1.22	-0.97	0	-0.48	-0.44	-0.55	-0.9	-0.44	-0.61	-0.6	-0.49	-0.6	-0.95	-0.74	-0.79	-0.72	-0.69	-0.57
264	D	0.68	0.32	0.14	0	0.52	0.66	0.32	-0.18	-0.07	0.33	0.34	0.13	0.3	-0.11	0.05	0.2	0.07	0.23	0.36	0.46
265	L	-1.98	-1.58	-2.2	-2.32	-2.16	-1.65	-1.37	-2.03	-2.69	-1.48	0	-2.35	-1.96	-2.84	-2.38	-1.74	-2.1	-2.67	-1.67	-2.4
266	D	0.63	0.22	0.27	0	0.53	0.5	0.14	-0.13	0.02	0.15	0.3	0.28	0.21	0.05	0.17	0.18	0.3	0.34	0.36	0.29
267	L	-1.56	-1.27	-1.8	-2.03	-1.75	-1.16	-0.87	-1.69	-2.08	-1.06	0	-1.93	-1.86	-2.36	-1.86	-2.18	-1.77	-2.24	-1.37	-1.5
268	L	-1.25	-1.4	-1.71	-1.84	-1.76	-1.32	-1.09	-1.64	-2.45	-1.06	0	-1.66	-1.46	-1.42	-1.73	-1.28	-1.43	-1.97	-1.17	-1.83
269	S	-0.03	-0.09	0.33	0.15	-0.43	0.02	0.35	0.15	0.16	-0.07	0.07	0	0.3	-0.14	0	0.34	0.06	0.25	0.17	0.31
270	A	0	-0.01	-0.15	0.02	-0.37	-0.01	0.34	-0.25	-0.1	-0.08	0.33	-0.05	0.03	0.13	-0.12	-0.09	-0.13	0.12	0.18	-0.07
271	F	-1.38	-1.17	-2.7	-2.81	-3.18	0	-1.15	-1.68	-2.33	-1.01	-0.96	-2.36	-2.04	-2.15	-1.76	-1.62	-1.97	-1.33	-1.53	-1.1
272	R	0.11	-0.12	-0.12	-0.29	0.13	-0.38	0.48	-0.22	-0.45	-0.32	0.58	0	-0.16	0.15	-0.06	0	0.09	-0.5	0.33	-0.34
273	R	-0.14	-0.25	-0.51	-0.67	-0.15	-0.37	0.38	-0.21	-0.34	-0.45	0.4	0.02	-0.2	-0.46	-0.31	0	0.08	-0.77	-0.13	-0.61
274	T	-0.33	-0.28	-0.57	-0.59	-0.57	-0.24	-0.21	-0.6	-0.98	-0.37	-0.2	-0.23	-0.28	-0.55	-0.78	-0.8	0	-0.52	-0.17	-0.29
275	S	-0.09	-0.28	-0.27	-0.16	-0.5	-0.38	0.12	-0.54	-0.27	-0.57	-0.01	-0.26	-0.25	-0.38	0	-0.01	-0.42	-0.65	-0.21	-0.3
276	L	-1.58	-1.08	-2.56	-2.55	-1.72	-1.24	-0.83	-1.96	-1.72	-0.94	0	-1.83	-1.82	-2.5	-1.84	-1.66	-1.69	-2.17	-1.12	-1.74
277	A	0	-0.05	-0.92	-0.49	-0.61	-0.17	0.01	-0.25	-0.26	0.05	-0.06	-0.27	0.12	0.22	-0.58	-0.13	-0.52	-0.25	-0.07	-0.12
278	G	-1.06	-0.69	-0.6	-1.28	0	-0.85	-0.43	-0.36	-0.75	-0.42	-0.58	-0.54	-0.45	-0.24	-1.05	-0.78	-0.58	-0.35	-0.75	-0.35
279	G	-1.02	-0.49	-0.49	-0.5	0	-0.49	-0.81	-0.47	-0.54	-0.11	-0.74	-0.51	-0.38	-0.78	-0.9	-0.48	-0.76	-0.55	-1.01	-0.52
280	G	-0.04	-0.07	-0.36	-0.6	0	-0.19	0.21	0.22	-0.28	0.12	0.17	0.18	0.24	0.36	-0.28	0.4	0.18	0.18	0.27	0.25
281	R	0.07	0.02	-0.13	-0.1	0.1	-0.27	0.55	-0.13	-0.28	-0.08	0.6	0.11	-0.41	-0.03	-0.05	0	0.18	-0.14	0.3	-0.39
282	R	0.27	-0.29	-0.45	-0.64	-0.07	-0.09	0.52	-0.28	-1.24	-0.23	0.66	-0.15	-0.39	-0.17	-0.53	0	-0.28	-0.39	0.04	-0.4
283	I	-1.5	-1.34	-1.71	-1.77	-1.82	-1.06	0	-1.15	-1.24	-0.9	-1.2	-1.11	-1.01	-1.31	-1.64	-1.18	-1.11	-1.23	-1.27	-1.21
284	S	-0.34	0.12	-0.42	-0.7	-1.05	0.31	0.49	-0.45	-0.66	0.11	0.32	-0.42	-0.28	-0.89	0	-0.43	-0.52	-0.48	0.07	-0.19
285	D	0.23	0.01	-0.32	0	-0.01	0.11	-0.03	-0.6	-0.67	-0.03	-0.11	-0.39	-0.4	-0.59	-0.58	-0.33	-0.35	-0.15	-0.34	-0.04
286	S	-0.24	0.03	-0.31	-0.34	-0.61	-0.22	0.21	-0.37	-0.59	0.12	0.11	-0.39	-0.32	-0.62	0	-0.31	-0.32	-0.43	-0.03	-0.44
287	H	0.5	0	0.33	0.52	0.14	0.02	0.31	0	0.36	-0.05	0.07	0.12	0.13	0.38	0.49	0.31	0.22	0.28	-0.04	0.26
288	E	0.56	0.85	0	0.37	0.05	0.56	0.66	0.1	0.6	0.68	0.66	0.51	0.7	-0.36	0.03	0.6	-0.02	0.39	0.49	0.45
289	D	0.92	0.12	0.23	0	0.78	0.94	0.37	0.21	0.27	0.32	0.53	0.48	0.35	0.06	0.19	0.72	0.48	0.63	0.51	0.56
290	T	-0.6	-0.24	-0.99	-0.64	-1.02	-0.41	-0.34	-0.75	-0.33	-0.35	-0.16	-0.59	-0.44	-1.2	-0.86	0	0	-0.79	-0.43	-0.92
291	G	-0.72	-0.64	-0.45	-0.51	0	-0.66	-0.54	-0.48	-0.91	-0.53	-0.47	-0.38	-0.39	-0.64	-0.78	-0.38	-0.27	-0.52	-0.58	-0.42
292	I	-0.7	-0.62	-0.85	-0.73	-0.87	-0.95	0	-0.82	-1.15	-0.59	-0.7	-0.96	-0.66	-0.28	-0.66	-0.52	-0.55	-1.32	-0.96	-0.96
293	L	-1.04	-1	-1.39	-1.15	-1.4	-0.86	-1.06	-1.44	-1.72	-0.76	0	-1.16	-1.2	-1.57	-1.07	-1.05	-1.22	-1.63	-1.1	-1.3
294	D	0.61	0.39	-0.22	0	0.56	0.45	0.55	-0.18	0.25	0.58	0.64	0.38	0.44	-0.24	0.19	0.35	0.21	0.22	0.27	0.23
295	F	-0.9	-0.91	-1.02	-1.1	-1.92	0	-0.93	-0.88	-1.24	-0.83	-1.04	-0.93	-0.88	-1.06	-1.01	-1.15	-1.08	-1.27	-1.14	-0.92
296	S	-0.52	-0.54	-0.42	-0.44	-0.75	-0.24	-0.06	-0.6	-0.53	-0.02	-0.14	-0.56	-0.43	-0.32	0	0.2	-0.62	-0.3	-0.36	-0.25
297	S	-0.95	-1.16	-0.9	-1.03	-1.36	-1.53	-1.18	-1.25	-1.07	-1.31	-1.2	-0.98	-1.23	-1.33	0	-0.81	-1.25	-1.25	-1.24	-1.21
298	L	-2.2	-1.74	-2.15	-2.75	-2.51	-1.8	-1.91	-2.33	-2.53	-1.66	0	-2.65	-2.53	-2.57	-2.26	-2.53	-2.28	-2.67	-1.81	-2.26
299	L	-2.05	-1.16	-1.84	-2.2	-2.19	-1.28	-1.81	-1.91	-1.65	-0.92	0	-1.93	-1.75	-2.58	-1.91	-1.57	-2.01	-1.92	-1.46	-1.71
300	K	0.34	0.04	-0.06	-0.32	0	0.11	0.3	-0.56	0	-0.01	0.18	-0.33	-0.47	-0.09	-0.33	-0.06	-0.35	-0.25	0.15	0.04
301	K	0.68	-0.07	0.5	0.02	0.5	0.05	0.19	-0.07	0	0.14	0.32	0.23	0.23	-0.04	0.21	0.81	0.27	-0.18	0.42	0.21
302	R	0.21	0.01	0.02	0.02	0.07	-0.43	0.74	-0.13	-0.18	-0.25	0.86	0.37	0.04	-0.09	0.11	0	0.36	-0.61	0.25	-0.71
303	D	0.1	-0.25	0.03	0	0.17	-0.07	-0.31	-0.24	-0.63	-0.2	-0.22	0.01	-0.01	-0.7	-0.09	0.84	0.09	-0.08	-0.08	-0.2
304	S	0.04	0.09	0.07	-0.37	-0.31	0.19	0.28	0.08	0.16	0.28	0.27	0.05	0.2	0.1	0	0.09	-0.22	0.28	0.19	0.11
305	F	-1.52	-1.04	-2.38	-2.69	-2.69	0	-0.8	-1.95	-2.52	-1.02	-1.27	-1.96	-2.15	-2.07	-1.69	-1.76	-1.84	-1.64	-1.53	-1.33
306	R	0.25	-0.07	0.14	-0.08	0.39	-0.19	0.78	-0.29	-0.19	0.1	0.77	0.21	0.09	0.29	-0.12	0	0.17	-0.48	0.28	-0.17
307	T	-0.01	0.03	-0.09	0.1	-0.16	0.11	0.37	-0.15	-0.06	-0.03	0.32	-0.05	0.09	-0.34	-0.28	-0.16	0	0.04	0.28	-0.15
308	P	-0.43	-0.5	-0.5	-0.36	-0.54	-0.69	-0.38	-0.56	-0.49	-0.59	-0.59	-0.39	-0.68	0	-0.47	-0.43	-0.51	-0.61	-0.44	-0.75
309	R	0.16	0.07	0.29	0.22	0.25	-0.17	0.77	0.1	-0.11	-0.1	0.97	0.58	0.28	0.2	0.31	0	0.5	-0.76	0.42	-0.25
310	D	0.25	-0.33	-0.38	0	0.33	-0.07	-0.23	-0.25	-0.42	-0.24	-0.09	-0.22	-0.18	-0.67	-0.31	0.2	-0.17	0.11	-0.03	0.09
311	S	-0.76	-0.55	-1.01	-1.25	-1	-0.94	-0.49	-0.84	-0.98	-0.42	-0.58	-0.86	-0.95	-0.92	0	-0.85	-0.96	-1.23	-0.54	-0.8
312	K	0.25	-0.17	0.08	-0.3	-0.23	-0.1	0.02	-0.39	0	0.08	-0.02	-0.28	-0.05	-0.11	-0.32	0.17	-0.26	-0.26	0.01	-0.29
313	L	-1.33	-0.92	-1.67	-1.74	-1.95	-1.27	-1.04	-1.42	-1.61	-1.02	0	-1.52	-1.62	-2.06	-1.72	-1.44	-1.6	-1.87	-1.33	-1.64
314	E	0.24	-0.41	0	0.03	-0.2	-0.26	-0.03	-0.36	-0.57	-0.12	-0.12	-0.47	-0.3	-0.75	-0.49	0.06	-0.52	-0.18	-0.09	-0.39
315	A	0	-0.4	-0.79	-0.73	-0.71	-0.77	-0.29	-0.59	-1.21	-0.58	-0.27	-0.39	-0.52	-0.02	-0.81	-0.49	-0.5	-0.76	-0.41	-0.75
316	P	-0.19	-0.17	0.27	0.03	-0.35	-0.09	-0.05	0.19	0.02	-0.08	-0.04	0.18	0.24	0	-0.1	0.07	-0.05	-0.34	0.03	-0.1
317	A	0	-0.28	-0.06	0.13	0	0.03	0.26	0.11	-0.47	0.36	0.1	0.26	0.41	0.84	-0.08	-0.04	0.24	0.23	0.23	0.26
318	E	0.45	0.42	0	0.3	0.13	0	0.35	0.51	0.35	0.74	0.1	0.07	0.39	-0.3	-0.01	0.66	0.09	0.58	0.4	0.06
319	E	0.3	-0.06	0	0.31	0.03	0	0.07	-0.01	-0.17	0.1	0.02	-0.06	0.16	-0.75	-0.1	0.38	-0.1	-0.15	0.07	0.04
320	D	0.15	0.08	0.03	0	0.25	0.34	0.14	-0.02	-0.26	0.31	0.14	0.08	0.13	-0.49	-0.18	-0.11	-0.08	-0.07	0.15	0.07
321	V	-1.57	-1.22	-1.93	-2.16	-1.8	-1.37	-0.89	-1.96	-2.07	-1.36	-0.91	-1.87	-1.44	-1.43	-1.56	-1.37	-1.3	-1.27	0	-1.76
322	W	-1.98	-1.49	-1.57	-2.01	-2.81	-1.69	-1.9	-1.51	-1.04	-1.73	-2.1	-1.82	-1.29	-1.99	-2.33	-0.46	-1.9	0	-1.89	-1.53
323	E	0.54	0.54	0	0.17	-0.05	0.46	0.61	-0.14	-0.16	0.56	0.61	-0.33	0.06	-0.17	-0.3	0.21	0.09	0.02	0.44	0.07
324	T	-0.6	-0.42	-0.83	-0.59	-0.99	-0.5	-0.32	-0.7	-0.87	-0.38	-0.36	-0.33	-0.64	-1.1	-0.88	-0.75	0	-0.98	-0.34	-1.21
325	L	-2.28	-1.32	-2.69	-2.97	-2.54	-1.26	-1.09	-2.19	-3.04	-1	0	-2.24	-2.13	-3.2	-2.22	-2.09	-1.99	-2.26	-1.57	-1.74
326	R	-0.12	-0.16	-0.17	-0.47	-0.53	-0.57	0.2	-0.2	-0.65	-0.6	0.18	-0.16	-0.55	-0.27	-0.68	0	-0.15	-0.96	-0.05	-0.77
327	Q	-0.34	-0.05	-0.64	-0.61	-0.65	-0.19	0.13	-0.53	-0.83	0.15	0.03	-0.58	0	-0.59	-0.98	-0.87	-0.8	-0.26	-0.22	-0.86
328	A	0	-0.18	-0.27	-0.8	-0.88	-0.59	0.05	-0.44	-0.52	-0.17	-0.05	-0.04	0.02	-0.14	-0.54	-0.19	-0.21	-0.24	0.01	-0.35
329	P	-0.03	-0.18	0.34	0.41	0.06	0.03	0.07	0.35	-0.01	-0.03	0.08	0.45	0.39	0	-0.01	0.09	0.12	-0.28	0.06	0.12
330	P	-0.71	-0.3	-0.8	-1.03	-1	-0.01	-0.31	-0.78	-0.93	-0.21	-0.44	-0.99	-0.73	0	-0.94	-1.1	-0.9	-0.9	-0.62	-0.6
331	S	0.05	-0.02	0.59	0.26	-0.21	0.01	0.3	0.3	0.41	0.27	0.16	0.3	0.48	-0.07	0	0.39	0.07	0.13	0.12	0.28
332	E	0.59	-0.14	0	-0.04	-0.12	0.11	0.22	-0.01	-0.13	0.13	0.4	-0.17	0.09	-0.37	-0.06	0.09	-0.15	0.06	0.26	-0.11
333	Y	-1.73	-1.06	-0.44	-0.62	-2.01	-0.61	-0.55	-0.68	-0.8	-0.75	-0.64	-0.79	-0.65	-1.51	-1.19	-0.59	-0.89	-0.8	-0.9	0
334	E	0.09	0	0	-0.24	-0.25	-0.17	-0.18	-0.88	-1.38	-0.02	0	-0.3	-0.64	-0.86	-0.39	-0.51	-0.46	-1.3	-0.21	-0.92
335	R	-0.43	-0.36	-0.41	-0.59	-0.66	-0.55	0.43	-0.71	-0.8	-0.68	0.16	-0.5	-0.7	-0.45	-0.64	0	-0.38	-0.56	-0.28	-0.67
336	I	-1.68	-0.98	-1.66	-2.86	-2.03	-0.86	0	-1.16	-2.15	-0.67	-1	-2.09	-1.24	-1.89	-1.94	-0.49	-1.49	-0.97	-0.99	-1.27
337	A	0	-0.06	-1	-0.76	-0.53	-0.31	0.32	-0.31	0.04	0.27	0.05	-0.32	-0.15	0.07	-0.54	-0.06	-0.18	-0.24	0	-0.1
338	F	-2.23	-1.34	-3.26	-3.14	-3.66	0	-1.45	-2.27	-3.1	-1.39	-1.49	-2.6	-2.78	-3.04	-2.6	-2.49	-2.27	-2.15	-1.89	-1.75
339	Q	0.09	-0.39	-0.41	-0.79	-0.13	-0.24	-0.21	-0.34	-0.87	-0.3	-0.22	-0.57	0	-0.6	-0.68	-0.46	-0.47	-0.69	-0.41	-0.96
340	Y	-2.64	-1.55	-3.13	-3.27	-3.53	-1.29	-1.79	-2.48	-2.54	-1.5	-2.03	-2.51	-2.49	-2.52	-2.23	-2.78	-2.78	-2	-2.15	0
341	G	-0.31	-0.47	-0.51	-0.29	0	-0.33	-0.25	-0.59	-0.92	-0.53	-0.37	-0.22	-0.29	-0.55	-0.62	-0.36	-0.27	-0.5	-0.18	-0.34
342	V	-0.93	-0.5	-1.45	-1.49	-1.47	-0.23	-0.03	-1.7	-2.27	-0.49	-0.06	-1.69	-1.2	-1.37	-1.55	-1.35	-1.29	-1.84	0	-1.34
343	T	-0.31	-0.3	-0.11	-0.16	-0.29	0.08	0.26	-0.54	-0.37	-0.36	0.07	-0.13	-0.27	-0.91	-0.34	-0.07	0	-0.28	0.03	0
344	D	0.51	0.75	-0.22	0	0.33	0.74	0.45	0.06	0.18	0.77	0.51	0.34	0.41	-0.21	0.23	0.35	0.49	-0.14	0.51	0.56
345	L	-0.31	-0.39	-0.32	-0.24	-0.65	-0.42	-0.48	-0.34	-0.91	-0.11	0	-0.28	-0.32	-0.3	-0.62	-0.43	-0.25	-0.91	-0.47	-0.31
346	R	0.27	0.29	-0.22	-0.17	-0.01	-0.09	0.49	0.01	-0.11	-0.08	0.51	0.28	-0.06	0.25	-0.08	0	0.3	-0.14	0.19	-0.01
347	G	-1.49	-0.85	-1.15	-1.26	0	-1.27	-1.45	-1.2	-1.9	-0.85	-1.18	-1.15	-1.05	-1.83	-1.55	-1.15	-1.44	-1	-1.46	-1
348	M	-0.77	-0.42	-0.44	-0.44	-1.58	-0.36	-0.16	-0.32	-0.29	0	-0.56	-0.6	-0.24	-0.36	-0.75	-0.41	-0.59	-1.08	-0.63	-0.72
349	L	-1	-0.83	-0.74	-0.68	-1.2	-1.14	-0.88	-0.84	-1.1	-0.6	0	-0.75	-0.69	-1.07	-0.95	-0.94	-0.65	-1.31	-0.86	-1.04
350	K	-0.09	-0.58	-0.62	-0.75	-0.28	-0.65	-0.49	-1.01	0	-0.73	-0.54	-0.68	-0.75	-0.54	-0.58	-0.46	-0.51	-1.11	-0.57	-1.06
351	R	-0.43	-0.45	-0.69	-0.61	-0.67	-0.9	-0.04	-0.85	-0.84	-0.7	-0.08	-0.5	-0.82	-0.52	-0.73	0	-0.54	-1.22	-0.39	-1.21
352	L	-1.32	-1.22	-1.56	-1.55	-1.67	-1.5	-1.17	-1.51	-1.57	-1.16	0	-1.47	-1.52	-1.62	-1.5	-1.42	-1.33	-1.57	-0.97	-1.5
353	K	-0.15	-0.31	-0.76	-1.45	-0.82	-0.15	-0.16	-0.87	0	-0.18	-0.07	-0.89	-0.8	-0.95	-0.96	-0.74	-0.74	-0.61	-0.48	-0.61
354	G	-0.45	-0.5	-0.67	-0.71	0	-0.47	-0.33	-0.36	-0.54	-0.26	-0.58	-0.4	-0.14	-0.6	-0.89	-0.25	-0.24	-0.21	-0.44	-0.17
355	M	-1.06	-0.57	-1.78	-2.27	-1.87	-0.41	-0.51	-1.37	-1.81	0	-0.65	-1.7	-1.45	-1.5	-1.47	-1.74	-1.25	-1.13	-0.73	-0.84
356	R	-0.32	-0.13	-0.6	-0.68	-0.17	-0.76	0.09	-0.5	-0.58	-0.51	0.03	-0.25	-0.58	-0.2	-0.59	0	-0.38	-0.81	-0.46	-0.68
357	R	-0.24	-0.15	-0.72	-0.62	-0.65	-0.93	0.42	-0.49	-1.17	-0.85	0.49	-0.2	-0.93	-0.47	-0.95	0	-0.5	-1.25	-0.18	-1.13
358	D	0.19	-0.3	-0.68	0	-0.06	0.1	-0.1	-0.74	-0.64	-0.06	-0.03	-0.43	-0.57	-0.87	-0.62	0.42	-0.44	-0.34	-0.08	-0.23
359	E	0.12	-0.3	0	0.1	-0.22	-0.25	0.03	-0.25	-0.05	0.03	0.04	0.06	0.05	-0.6	-0.13	0.37	-0.17	-0.15	0.06	-0.13
360	K	0.47	0.17	0.21	-0.18	0.16	-0.02	0.23	-0.06	0	0.28	0.18	-0.01	0.04	0.08	0.09	0.39	-0.02	0	0.19	-0.09
361	K	0.09	-0.32	-0.49	-0.54	-0.26	-0.2	-0.12	-0.31	0	-0.11	-0.15	-0.44	-0.41	-0.78	-0.59	-0.33	-0.51	-0.38	-0.35	-0.46
362	S	-0.46	-0.41	-0.42	-0.53	-0.93	-0.99	-0.45	-0.8	-0.8	-0.83	-0.38	-0.57	-0.58	-1.16	0	0.25	-0.59	-0.9	-0.56	-0.86
363	T	-1.11	-0.72	-0.96	-0.72	-1.08	-1.18	-1	-0.84	-1.7	-0.88	-1.03	-0.63	-0.77	-1.3	-0.85	-0.81	0	-0.86	-0.91	-1.25
364	A	0	-1.01	-0.68	-0.67	-1.21	-0.82	-0.85	-0.85	-1.03	-0.78	-0.68	-0.84	-0.78	-1.22	-0.88	-0.75	-1.14	-0.83	-0.94	-0.89
365	F	-1.59	-1.2	-2.23	-2.38	-3.45	0	-0.85	-1.19	-2.3	-0.63	-1.23	-1.62	-1.35	-2.64	-1.79	-0.96	-1.59	-0.86	-1.76	-0.89
366	Q	-0.52	-0.32	-0.16	0.07	-0.83	0.07	-0.17	0.1	-0.33	0.01	-0.04	-0.11	0	-1.48	-0.56	-0.12	-0.58	-0.01	-0.46	-0.25
367	K	-0.64	-0.59	-0.52	-0.62	-1.01	-0.35	-0.35	-0.54	0	-0.32	-0.28	-0.65	-0.69	-1.31	-0.83	-0.47	-0.87	-0.15	-0.51	-0.41
368	K	-0.42	-0.26	-0.22	-0.39	-0.73	-0.2	-0.11	-0.3	0	-0.19	-0.2	-0.55	-0.36	-1.05	-0.58	-0.21	-0.53	-0.06	-0.34	-0.19
369	L	-1.76	-1.32	-0.93	-1.1	-2.81	-0.88	-0.94	-1.22	-1.11	-1.02	0	-0.93	-0.95	-1.92	-1.48	-1.06	-1.43	-0.74	-0.97	-0.74
370	E	-0.54	-0.48	0	-0.06	-0.73	0	-0.35	-0.17	-0.63	-0.25	-0.05	-0.44	-0.27	-1.34	-0.62	0.07	-0.48	0	-0.42	-0.09
371	P	-0.65	-0.57	-0.3	-0.32	-0.82	-0.31	-0.54	-0.47	-0.68	-0.53	-0.6	-0.64	-0.45	0	-0.73	-0.45	-0.61	-0.11	-0.48	-0.39
372	A	0	-0.57	-0.12	-0.39	-0.82	-0.48	-0.5	-0.18	-0.45	-0.51	-0.66	-0.43	-0.49	-0.82	-0.58	0.02	-0.63	-0.2	-0.62	-0.55
373	Y	-2.71	-1.87	-1.06	-1.61	-3.96	-0.6	-1.54	-0.92	-1.13	-0.9	-1.63	-1.49	-1.23	-2.59	-2.11	-0.7	-2	-0.45	-1.88	0
374	Q	-0.51	-0.63	-0.23	-0.32	-1.5	-0.46	-0.5	-0.36	-0.41	-0.2	-0.58	-0.51	0	-1.04	-0.85	-0.2	-0.95	-0.24	-0.65	-0.44
375	V	-1.83	-1.23	-2.22	-1.97	-2.83	-1.44	-1.16	-2.16	-2.71	-1.29	-1.23	-1.48	-1.88	-2.35	-1.71	-1.43	-1.62	-1.2	0	-1.31
376	S	-0.76	-0.78	-0.27	-0.42	-1	-0.7	-0.44	-0.65	-0.61	-0.59	-0.52	-0.73	-0.51	-1.27	0	-0.16	-0.85	-0.36	-0.64	-0.61
377	K	-0.64	-0.05	0.12	-0.23	-1.47	-0.11	0.03	-0.12	0	0.15	0.03	-0.32	-0.15	-0.75	-0.12	-0.02	-0.39	-0.1	-0.13	-0.06
378	G	-1.61	-1.67	-0.98	-0.99	0	-2.08	-2.2	-1.23	-1.45	-1.75	-2.21	-1.24	-1.23	-2.79	-1.52	-1.06	-1.52	-1.3	-2.42	-1.27
379	H	-0.57	-0.47	0.04	-0.28	-0.33	0.06	-0.12	0	-0.52	-0.04	-0.16	-0.39	-0.29	-0.96	-0.4	0	-0.5	0.29	-0.44	-0.04
380	K	-0.67	-0.58	-0.29	-0.79	-1.21	-0.36	-0.39	-0.53	0	-0.47	-0.45	-0.67	-0.62	-0.87	-0.64	-0.76	-0.75	-0.42	-0.48	-0.74
381	I	-1.97	-1.65	-2.22	-2.6	-3.42	-1.66	0	-1.96	-2.57	-1.45	-1.26	-1.36	-1.32	-2.8	-2.29	-1.84	-1.59	-1.84	-1.37	-1.63
382	R	-1.22	-0.89	-0.97	-1.18	-2.25	-1.15	-0.71	-1.33	-1.47	-0.57	-0.74	-1.36	-1.17	-2.07	-1.65	0	-1.71	-1.17	-1.11	-0.9
383	L	-3.95	-2.86	-3.53	-4	-5.46	-2.68	-2.47	-4.01	-3.88	-2.52	0	-3.62	-3.22	-4.44	-4.17	-3.64	-3.52	-2.84	-2.55	-2.82
384	T	-1.22	-0.66	-0.86	-0.8	-1.72	-0.74	-0.53	-0.88	-1.08	-0.57	-0.47	-0.63	-0.8	-1.9	-0.92	-0.38	0	-0.51	-0.34	-0.44
385	V	-2.7	-1.92	-3.28	-2.75	-4.37	-2.45	-1.73	-3.2	-3.84	-2.18	-2.14	-2.39	-2.9	-3.46	-2.68	-2.68	-2.05	-2.75	0	-2.53
386	E	-0.77	-0.46	0	-0.6	-1.68	-0.12	0.03	-0.69	-0.69	-0.26	0.13	-0.72	-0.51	-1.44	-0.85	0.12	-0.68	-0.07	0.15	-0.44
387	L	-2.6	-1.88	-2.15	-2.88	-3.61	-1.89	-1.29	-2.28	-2.36	-1.25	0	-2.09	-1.76	-3.69	-2.65	-1.93	-2.53	-2	-1.56	-1.7
388	A	0	-0.9	-0.43	-0.42	-1.05	-1.11	-0.73	-0.68	-1.28	-0.93	-0.87	-0.73	-0.9	-1.73	-0.77	-0.91	-0.88	-0.57	-0.76	-1.02
389	D	-0.69	-0.93	-0.73	0	-0.68	-0.69	-0.82	-0.85	-0.89	-0.95	-0.75	-0.75	-0.66	-1.43	-0.63	-0.45	-0.62	-0.62	-0.7	-0.47
390	H	-1.61	-1.64	-1.15	-1.24	-1.85	-1.66	-1.49	0	-1.48	-1.55	-1.43	-1.53	-1.42	-2.01	-1.55	-1.63	-1.57	-1.36	-1.58	-1.57
391	D	-0.32	-0.39	-0.07	0	-0.46	0.17	-0.31	-0.25	-0.45	-0.03	-0.03	-0.34	-0.21	-1.35	-0.28	-0.03	-0.22	-0.04	-0.22	0.05
392	A	0	-1.47	-0.92	-1.1	-1.64	-1.12	-1.46	-1.25	-1.73	-1.3	-1.46	-1.57	-1.35	-1.3	-1.41	-1.12	-1.59	-1.03	-1.28	-1.14
393	E	-0.49	-0.62	0	-0.25	-1.07	-0.28	-0.3	-0.17	-0.7	-0.2	-0.34	-0.56	-0.25	-1.26	-0.67	-0.19	-0.59	-0.21	-0.3	-0.31
394	V	-2.18	-1.41	-2.64	-2.9	-3.1	-1.37	-1.02	-2.34	-2.72	-1.37	-0.94	-2.28	-2.47	-2.78	-2.57	-1.98	-2.17	-1.63	0	-1.45
395	K	-1.25	-0.97	-0.96	-1.66	-2.47	-0.62	-0.4	-1.33	0	-0.47	-0.37	-1.29	-1.1	-2.15	-1.61	-0.97	-1.82	-0.78	-0.77	-0.92
396	W	-4.02	-3.87	-4.16	-4.04	-4.73	-2.29	-3.36	-3.74	-4.09	-3	-3.19	-3.45	-3.69	-4.09	-4.26	-3.25	-3.28	0	-3.14	-2.28
397	L	-2.07	-1.53	-1.85	-1.97	-3.74	-1.74	-1.59	-2.61	-2.09	-1.66	0	-1.68	-1.73	-3.13	-2.25	-1.68	-1.95	-1.64	-1.63	-1.74
398	K	-0.94	-0.76	-0.49	-0.95	-0.7	-0.1	-0.31	-0.65	0	-0.18	-0.36	-1.09	-0.79	-1.38	-1.02	-0.49	-0.79	-0.14	-0.62	-0.58
399	D	-1.47	-1.39	-0.79	0	-1.35	-1.16	-1.33	-0.84	-1.09	-1.05	-1.27	-0.65	-0.72	-2.07	-1.13	-1.09	-1.21	-1	-1.44	-1.13
400	G	-1.42	-1.56	-0.88	-0.92	0	-1.91	-2.11	-1.08	-1.19	-1.62	-1.78	-0.98	-1.13	-2.84	-1.4	-1.45	-1.43	-1.45	-2.04	-1.38
401	Q	-0.48	-0.42	-0.19	-0.08	-1.43	-0.16	-0.22	-0.42	-0.49	-0.27	-0.34	-0.36	0	-1.13	-0.52	-0.01	-0.59	-0.09	-0.42	-0.15
402	E	-0.22	-0.27	0	-0.21	-0.72	0.09	-0.15	-0.08	-0.48	-0.01	-0.06	-0.47	-0.16	-1.1	-0.53	-0.13	-0.48	-0.2	-0.11	-0.05
403	I	-2.75	-2.07	-2.21	-2.98	-3.77	-2.15	0	-2.37	-2.66	-1.49	-1.61	-1.99	-1.85	-3.2	-2.77	-2.49	-2.64	-1.97	-1.85	-2.26
404	Q	-0.67	-0.45	-0.41	-0.23	-1.04	-0.38	-0.29	-0.3	-0.56	-0.2	-0.24	-0.48	0	-1.11	-0.7	-0.12	-0.52	0.04	-0.26	-0.29
405	M	-0.8	-0.29	-0.08	-0.06	-1.85	-0.36	-0.25	-0.33	-0.61	0	-0.24	-0.24	-0.42	-1.2	-0.88	-0.25	-0.59	-0.21	-0.42	-0.19
406	S	-0.68	-0.66	-0.43	-0.58	-0.78	-0.82	-0.58	-0.63	-0.58	-0.93	-0.56	-0.66	-0.7	-1.28	0	-0.31	-0.68	-0.77	-0.68	-0.64
407	G	-0.68	-0.64	-0.07	-0.12	0	-0.75	-0.71	-0.36	-0.37	-0.46	-0.58	-0.34	-0.29	-0.77	-0.7	-0.22	-0.46	-0.46	-0.74	-0.37
408	S	-0.43	-0.39	0.3	-0.02	-0.59	-0.2	-0.33	-0.04	-0.09	-0.19	-0.11	-0.24	0.1	-0.87	0	0.17	-0.37	-0.24	-0.39	-0.12
409	K	-0.74	-0.76	-0.32	-0.42	-1.41	-0.44	-0.64	-0.53	0	-0.6	-0.45	-0.72	-0.53	-1.24	-0.74	-0.6	-0.78	-0.37	-0.79	-0.47
410	Y	-2.94	-2.04	-2.21	-2.81	-4.87	-0.52	-1.92	-1.74	-2.35	-1.32	-1.83	-1.94	-1.65	-2.89	-2.79	-1.63	-2.62	-0.84	-1.99	0
411	I	-2.2	-1	-0.91	-1.02	-3.79	-1.02	0	-1.24	-1.53	-1.02	-1.07	-1.21	-1.39	-2.22	-2.06	-0.74	-1.36	-1.07	-1.09	-1.15
412	F	-2.38	-1.5	-1.12	-1.54	-4.16	0	-1.11	-1.08	-1.2	-0.74	-1.24	-1.38	-1.23	-1.99	-2.52	-0.8	-1.54	-1.17	-1.06	-1.37
413	E	-0.88	-0.86	0	-0.74	-1.85	-0.69	-0.47	-0.9	-1.12	-0.65	-0.57	-1.17	-1	-1.83	-1.13	-0.26	-1.17	-0.62	-0.55	-0.99
414	S	-0.23	-0.17	0.4	0.27	-0.38	0.13	0.08	0.03	0.16	0.07	0.01	-0.03	0.01	-0.61	0	0.19	-0.22	0.22	-0.1	0.17
415	I	-1.24	-0.81	-0.39	-0.45	-2.15	-0.72	0	-0.58	-0.66	-0.51	-0.6	-0.6	-0.77	-1.13	-0.96	-0.4	-0.98	-0.61	-0.76	-0.7
416	G	-1.16	-0.99	-0.66	-0.66	0	-1.29	-1.52	-0.93	-1.07	-1.04	-1.18	-0.9	-0.85	-1.98	-1.04	-0.82	-1.22	-1.27	-1.53	-0.96
417	A	0	-1.08	-0.58	-0.53	-0.84	-0.73	-0.73	-0.77	-1.22	-0.99	-0.81	-0.72	-0.88	-0.99	-0.61	-0.95	-0.89	-0.6	-0.7	-1.2
418	K	-0.79	-0.37	-0.42	-0.55	-1.24	-0.3	-0.44	-0.58	0	-0.19	-0.45	-0.76	-0.76	-1.21	-0.97	-0.53	-0.96	-0.32	-0.61	-0.61
419	R	-1.48	-1.34	-1.39	-1.56	-2.06	-1.03	-1.32	-1.64	-1.57	-0.94	-1.05	-1.14	-1.02	-2.1	-1.74	0	-1.36	-1.76	-1.58	-1.59
420	T	-2.07	-1.13	-1.74	-1.8	-2.78	-0.73	-1.01	-1.65	-1.89	-1	-1.05	-1.52	-1.47	-2.47	-2.03	-0.7	0	-0.75	-0.89	-0.93
421	L	-4.26	-3.33	-4.36	-4.85	-5.6	-3.1	-3.11	-4.6	-4.28	-2.88	0	-4.18	-3.74	-4.83	-4.69	-4.15	-4.63	-3.35	-2.95	-2.99
422	T	-1.73	-0.71	-1.42	-1.73	-2.42	-0.68	-0.83	-1.39	-1.34	-0.64	-0.93	-1.18	-0.86	-2.89	-2.17	-0.46	0	-0.34	-0.74	-0.86
423	I	-3.3	-2.12	-3.25	-3.7	-4.65	-2.46	0	-3.37	-2.82	-2.37	-1.99	-2.4	-2.62	-3.6	-3.32	-2.96	-2.59	-1.91	-2.1	-2.69
424	S	-0.63	-0.31	0.06	-0.11	-0.68	-0.11	-0.22	-0.27	-0.27	-0.32	-0.11	-0.34	-0.23	-0.96	0	0.3	-0.25	-0.11	-0.2	-0.16
425	Q	-0.65	-0.7	-0.28	-0.19	-0.7	-0.28	-0.5	-0.19	-0.37	-0.47	-0.29	-0.2	0	-1.55	-0.53	0.45	-0.39	-0.64	-0.35	-0.3
426	C	-0.88	0	-0.99	-0.71	-1.43	-1.1	-0.17	-1.75	-2.01	-0.89	-0.31	-0.45	-0.66	-1.11	-0.62	-0.69	-0.31	-1.45	-0.37	-1.65
427	S	-0.7	-0.52	-0.08	-0.22	-0.92	-0.83	-0.27	-0.38	-0.59	-0.32	-0.39	-0.43	-0.28	-1.3	0	-0.16	-0.69	-0.25	-0.45	-0.72
428	L	-0.97	-0.61	-0.22	-0.36	-1.93	-0.48	-0.45	-0.35	-0.64	-0.5	0	-0.49	-0.5	-1.17	-0.77	-0.77	-0.72	-0.18	-0.75	-0.47
429	A	0	-0.48	0.17	0.04	-0.36	-0.31	-0.16	-0.12	-0.26	-0.22	-0.18	-0.3	-0.17	-0.84	-0.32	-0.14	-0.43	-0.4	-0.3	-0.4
430	D	-2.05	-2.1	-0.91	0	-1.88	-2.01	-2.04	-1.4	-1.5	-1.78	-2.1	-1.38	-1.43	-2.13	-1.44	-1.12	-1.25	-1.87	-2.09	-1.81
431	D	-0.73	-0.7	-0.15	0	-0.91	-0.62	-0.68	-0.58	-0.61	-0.49	-0.51	-0.5	-0.41	-1.66	-0.51	-0.02	-0.5	-0.3	-0.57	-0.68
432	A	0	-1.28	-0.46	-0.64	-1.49	-1.89	-1.54	-1.16	-1.92	-1.32	-1.79	-1.16	-1.1	-1.69	-0.78	-1.52	-1.56	-1.18	-1.93	-1.83
433	A	0	-1.22	-1.04	-1.13	-1.9	-0.96	-0.78	-1	-1.35	-0.76	-0.84	-1.05	-1.22	-1.37	-1.81	-1.06	-1.28	-0.88	-0.79	-1.18
434	Y	-4.46	-3.28	-4	-3.91	-5.8	-1.68	-2.79	-3.68	-3.39	-2.43	-3.21	-3.19	-3.32	-4.28	-4.53	-3.36	-3.31	-1.79	-3.28	0
435	Q	-1.15	-0.68	-1.36	-0.89	-2.74	-0.86	-1.18	-1.43	-1.22	-0.83	-1.04	-0.63	0	-2.25	-1.08	-0.77	-1.34	-0.89	-1.08	-0.94
436	C	-3.18	0	-3.92	-4.22	-4.38	-2.6	-2.34	-4.03	-4.43	-2.68	-2.34	-3.31	-3.44	-4.01	-3.57	-3.2	-3.35	-3.59	-2.54	-2.81
437	V	-1.77	-0.83	-1.76	-2.04	-3.82	-1.31	-1.07	-2.31	-1.87	-0.91	-0.94	-1.64	-1.54	-2.88	-2.3	-1.52	-2.42	-1.05	0	-1.52
438	V	-2.09	-1.34	-1.67	-1.54	-3.66	-1.83	-1.08	-2.17	-2.26	-1.68	-1.3	-1.6	-2.28	-2.4	-2.51	-1.83	-1.35	-1.53	0	-1.99
439	G	-0.89	-0.83	-0.06	-0.04	0	-0.93	-0.91	-0.29	-0.44	-0.44	-0.78	-0.41	-0.44	-1.32	-0.85	-0.54	-0.54	-0.58	-0.78	-0.58
440	G	-1.04	-1.1	-0.33	-0.36	0	-1.35	-1.4	-0.66	-0.81	-0.92	-1.25	-0.5	-0.62	-1.08	-1.21	-0.56	-0.73	-1.07	-1.05	-0.95
441	E	-0.25	-0.5	0	-0.06	-0.81	-0.08	-0.26	-0.27	-0.57	-0.3	-0.31	-0.52	-0.37	-1.54	-0.5	-0.2	-0.56	0.14	-0.38	-0.18
442	K	-0.72	-0.61	-0.45	-0.54	-1.37	-0.28	-0.48	-0.64	0	-0.57	-0.37	-0.83	-0.72	-1.12	-0.86	-0.45	-0.98	-0.37	-0.63	-0.55
443	C	-2.78	0	-2.49	-2.51	-3.39	-2.54	-2.09	-2.08	-2.54	-2.12	-2.53	-2.5	-2.35	-3.19	-2.78	-1.97	-2.35	-2.54	-2.53	-2.59
444	S	-1.12	-0.9	-0.45	-0.66	-1.49	-0.53	-0.53	-0.67	-0.92	-0.69	-0.62	-1.06	-0.94	-1.55	0	-0.83	-1.36	-0.77	-0.82	-1.05
445	T	-2.13	-1.31	-2.35	-2.11	-2.85	-1.49	-1.31	-2.11	-2.08	-1.55	-1.4	-1.72	-1.72	-2.29	-2.39	-1.62	0	-1.11	-1.24	-1.58
446	E	-0.88	-0.62	0	-0.83	-2.01	-0.47	-0.51	-0.81	-1.01	-0.49	-0.54	-1.25	-1.02	-1.72	-1.39	-0.56	-1.23	-0.6	-0.44	-0.58
447	L	-2.62	-1.5	-2.59	-2.81	-4.31	-1.73	-1.4	-3.12	-2.96	-1.24	0	-2.23	-1.98	-3.77	-2.45	-2.4	-2.32	-2.07	-1.49	-1.93
448	F	-1.71	-1.19	-0.56	-0.77	-4.04	0	-0.93	-0.62	-0.52	-0.61	-1.08	-0.98	-0.87	-1.51	-1.82	-0.24	-1.39	-0.41	-1.28	-0.67
449	V	-1.52	-1.01	-1.3	-1.27	-3.03	-1.36	-1.23	-0.92	-2.13	-1.35	-1.37	-0.87	-1.08	-1.69	-1.56	-1.08	-0.93	-1.07	0	-1.17
450	K	-0.6	-0.64	-0.43	-0.65	-1.37	-0.26	-0.34	-0.42	0	-0.3	-0.36	-0.64	-0.48	-1.26	-0.83	-0.21	-0.83	-0.3	-0.55	-0.37
451	E	-0.37	-0.32	0	0.01	-0.49	0.03	-0.11	0.08	-0.43	-0.05	-0.1	-0.36	-0.02	-0.92	-0.42	0.3	-0.31	0.02	-0.13	0.06
452	P	-0.6	-0.44	-0.53	-0.71	-0.82	-0.51	-0.37	-0.63	-0.81	-0.62	-0.42	-0.77	-0.45	0	-0.53	0.51	-0.39	-0.47	-0.16	-0.57
453	P	-0.22	-0.18	-0.24	-0.15	-0.28	-0.2	0.01	-0.3	-0.22	-0.18	-0.26	-0.26	-0.31	0	-0.25	0.7	0.01	-0.43	-0.03	-0.5
454	V	-0.74	-0.64	-0.5	-0.52	-1.96	-0.05	-0.32	-0.34	-0.57	-0.29	-0.23	-0.39	-0.33	-0.86	-0.63	-0.34	-0.31	-0.06	0	-0.27
455	L	-0.88	-0.22	-0.33	-0.24	-1.54	-0.08	-0.27	-0.21	-0.25	-0.11	0	-0.13	-0.15	-1.18	-0.34	0.04	-0.3	-0.16	-0.17	-0.01
456	I	-1.4	-0.31	-0.56	-0.85	-2.5	-0.04	0	-0.57	-0.99	0.12	0.04	-0.31	-0.14	-1.55	-0.84	-0.19	-0.18	-0.29	0.23	-0.37
457	T	-0.11	0.2	-0.25	-0.02	-0.65	0.44	0.51	0.13	-0.23	0.02	0.51	0.15	0.03	-0.62	0.18	0.22	0	0.26	0.41	0.23
458	R	-0.26	-0.01	-0.38	-0.4	-0.61	-0.13	0.25	-0.04	-0.06	0.19	0.19	-0.23	-0.05	-0.83	-0.41	0	-0.18	-0.01	0.08	-0.21
459	P	-0.03	-0.09	-0.01	-0.07	-0.32	0.34	0.28	0.17	0.27	0.19	0.19	0.02	0.08	0	-0.12	0.09	-0.02	0.13	0.25	-0.01
460	L	-2.23	-1.3	-1.35	-1.63	-3.67	-1.12	-0.69	-1.52	-2.28	-0.86	0	-1.35	-1.11	-2.86	-1.73	-1.06	-1.35	-1.39	-1.15	-1.31
461	E	0.46	0.47	0	0.5	0.39	0.58	0.61	0.54	0.54	0.42	0.75	0.6	0.54	-0.42	0.45	0.92	0.57	0.67	0.7	0.47
462	D	-0.35	-0.4	-0.05	0	-0.21	-0.34	-0.22	0.18	-0.04	-0.04	-0.18	0.02	0.04	-0.95	0.01	0.14	0.05	-0.07	-0.1	-0.27
463	Q	0.17	0.32	-0.67	-0.63	-0.65	0.49	0.69	-0.18	-0.61	0.36	0.61	-0.35	0	-0.59	0.04	0.02	0.07	0.12	0.45	0.06
464	L	-1.08	-0.33	-0.55	-0.71	-1.92	0.16	-0.08	-0.62	-0.65	-0.1	0	-0.56	-0.37	-1.33	-0.63	-0.14	-0.45	-0.17	-0.07	-0.28
465	V	-0.89	-0.44	-0.61	-0.94	-2.67	-0.18	-0.11	-0.55	-1.3	-0.23	-0.2	-0.44	-0.64	-1.13	-1.02	-0.2	-0.06	-0.31	0	-0.25
466	M	-0.11	0.03	-0.16	-0.11	-1.29	0.21	0.36	0.26	-0.12	0	0.41	0.08	0.25	-1.03	-0.03	0.19	-0.03	0.26	0.16	0.17
467	V	-0.38	-0.32	-0.41	-0.52	-2.02	0.05	0.2	-0.44	-0.82	-0.22	0.02	-0.58	-0.38	-0.83	-0.52	-0.3	-0.25	-0.28	0	-0.36
468	G	-1	-1.08	-0.44	-0.5	0	-0.89	-1.41	-0.48	-0.78	-0.97	-1.29	-0.56	-0.56	-1.47	-0.76	-0.69	-0.86	-0.75	-1.49	-0.58
469	Q	-0.04	-0.18	-0.13	-0.11	-0.25	0.06	0.13	0.07	-0.26	-0.12	-0.01	0.05	0	-1.13	-0.11	-0.21	-0.17	0.02	-0.04	0.07
470	R	-0.55	-0.58	-0.25	-0.43	-0.72	-0.28	-0.01	-0.38	-0.26	-0.19	-0.12	-0.6	-0.25	-1.03	-0.56	0	-0.36	-0.38	-0.38	-0.18
471	V	-2.02	-1.4	-1.78	-2.11	-3.72	-1.16	-1.1	-2.23	-2.64	-1.17	-0.94	-1.82	-1.55	-2.19	-1.94	-1.62	-1.32	-1.41	0	-1.66
472	E	0.14	0.43	0	-0.04	-0.22	0.58	0.8	0.07	0.11	0.6	0.95	-0.09	0.29	-0.44	0.17	0.25	0.31	0.34	0.72	0.41
473	F	-3.85	-2.8	-3.91	-4.01	-4.72	0	-2.66	-3.68	-3.48	-2.37	-2.2	-2.76	-2.61	-4.48	-4.17	-2.44	-3.05	-2.21	-2.69	-2.34
474	E	0.05	0.19	0	-0.37	-0.68	0.37	0.53	-0.24	-0.38	0.42	0.48	-0.04	-0.08	-0.68	-0.04	0.08	-0.05	0.13	0.5	0.12
475	C	-2.12	0	-3.15	-3.02	-2.95	-1.93	-1.32	-3.1	-3.44	-2.27	-1.55	-2.46	-2.39	-3.14	-2.29	-2.76	-1.73	-2.66	-1.27	-2.57
476	E	-0.75	-0.08	0	-0.25	-1.27	0.17	0.23	-0.49	-0.67	0.17	-0.17	-0.16	-0.44	-1.15	-0.86	0.22	-0.1	-0.24	0.27	-0.3
477	V	-1.76	-1.18	-2.04	-1.86	-3.54	-1.19	-0.47	-2.16	-3.15	-1.04	-0.51	-1.35	-1.67	-2.51	-2.1	-1.49	-0.98	-1.32	0	-1.36
478	S	-0.49	-0.57	-0.34	-0.29	-0.34	-0.85	-0.63	-0.7	-0.84	-0.91	-0.63	-0.6	-0.7	-1.13	0	-0.18	-0.62	-0.81	-0.77	-0.74
479	E	0.27	-0.06	0	0.32	0.43	0.04	0.28	0.21	0.17	0.13	0.23	0.09	0.14	-0.42	0.27	-0.02	0.15	-0.33	0.22	-0.14
480	E	-0.09	-0.38	0	-0.05	-0.02	-0.14	-0.24	-0.09	-0.07	-0.05	-0.14	-0.12	0.01	-1.08	-0.07	-0.08	-0.08	-0.61	0.06	-0.29
481	G	-0.16	-0.31	0.13	0.15	0	-0.12	-0.04	-0.12	-0.19	-0.11	0	-0.08	-0.03	-0.6	0.02	0.14	0.05	-0.31	-0.13	-0.07
482	A	0	-1.05	-0.9	-1.24	-1.46	-1.01	-0.89	-1.4	-1.84	-1.23	-0.99	-1.18	-0.87	-1.61	-1.35	-1.35	-1.1	-0.98	-0.98	-1.7
483	Q	-0.54	-0.46	-0.05	-0.05	-0.41	-0.07	0.01	-0.25	-0.31	-0.19	-0.06	0.01	0	-0.96	-0.44	0.13	-0.26	-0.51	-0.08	-0.32
484	V	-1.67	-1.05	-2.51	-2.19	-3.06	-0.46	-0.31	-1.7	-2.94	-0.85	-0.86	-1.41	-1.61	-1.84	-2.22	-1.51	-1.21	-0.54	0	-1.19
485	K	0.06	0.38	0.25	-0.19	-0.63	0.4	0.41	-0.01	0	0.5	0.49	0.04	0.19	-1.19	-0.11	0.26	0.07	0.19	0.44	0.09
486	W	-2.61	-2.6	-2.26	-2.45	-3.72	-0.98	-2.2	-2.44	-2.69	-1.79	-2.2	-1.97	-1.98	-2.91	-3.03	-2.23	-1.86	0	-2.03	-1.36
487	L	-1.77	-0.81	-0.85	-1.26	-3.25	-0.58	-0.39	-1.45	-1.24	-0.68	0	-0.97	-0.96	-2.15	-1.45	-0.96	-0.88	-0.27	-0.41	-0.53
488	K	-0.93	-0.58	-1.28	-1.8	-1.45	-0.48	-0.36	-0.65	0	-0.34	-0.2	-0.52	-0.24	-1.38	-0.7	-0.83	-0.49	-0.45	-0.33	-0.57
489	D	-0.87	-1.07	-0.63	0	-0.66	-1.14	-1.23	-0.47	-0.94	-0.91	-1.31	-0.34	-0.49	-1.57	-0.4	-0.72	-0.6	-0.9	-0.96	-1.09
490	G	-0.75	-0.8	-0.62	-0.77	0	-0.97	-1.19	-0.63	-1.11	-1.03	-1.07	-0.75	-0.71	-1.33	-0.68	-1.06	-1.02	-1.07	-1.45	-0.97
491	V	-0.16	-0.11	0.01	0.03	-1.43	0.23	0.24	-0.01	-0.12	0.06	0.22	0.16	0.1	-0.3	-0.17	1.05	0.17	0.29	0	0.18
492	E	0.18	0.12	0	0.13	-0.11	0.6	0.61	0.03	0.12	0.56	0.58	-0.02	0.17	-0.94	-0.07	0.48	0.13	0.34	0.43	0.44
493	L	-3.09	-1.96	-2.13	-2.58	-4.12	-1.51	-0.96	-2.2	-2.75	-1.37	0	-2.27	-2.35	-2.97	-3.04	-2.23	-2.33	-1.99	-1.75	-2.27
494	T	-0.55	-0.33	0.07	0.22	-0.84	-0.21	0.01	-0.08	-0.12	-0.36	-0.32	-0.03	-0.12	-0.9	-0.21	0.09	0	-0.25	-0.2	-0.22
495	R	0.01	-0.33	0.02	-0.22	-0.11	-0.02	0.45	0.18	0.03	-0.01	0.44	-0.15	0.04	-0.68	-0.16	0	-0.24	-0.32	-0.05	0.01
496	E	-0.14	-0.21	0	0.14	-0.11	-0.12	0	-0.04	-0.3	-0.09	-0.16	-0.15	-0.16	-1.06	-0.1	0.19	-0.05	-0.57	0.06	-0.64
497	E	0.17	-0.01	0	0.37	0.41	0.27	0.26	0.2	0.07	0.31	0.31	0.21	0.28	-0.66	0.27	0.41	0.3	0.1	0.41	0.28
498	T	-0.62	-0.4	-0.26	-0.19	-0.91	-0.79	-0.59	-0.62	-0.69	-0.6	-0.49	-0.35	-0.46	-1.14	-0.32	-0.65	0	-0.84	-0.67	-1.17
499	F	-1	-0.85	-0.47	-0.6	-2.35	0	-0.65	-0.41	-0.51	-0.48	-0.81	-0.65	-0.6	-1.16	-0.96	-0.63	-0.81	-0.36	-0.69	-0.51
500	K	-0.53	-0.42	-0.64	-0.73	-0.72	-0.24	-0.12	-0.29	0	-0.24	-0.08	-0.42	-0.3	-0.85	-0.56	0.03	-0.45	-0.57	-0.09	-0.55
501	Y	-2.07	-0.67	-1.6	-1.63	-3.95	0.08	-0.87	-1.03	-2.06	-0.53	-1.02	-1	-0.96	-1.81	-1.88	-1.01	-1.04	-0.01	-1.1	0
502	R	-0.35	-0.48	-0.09	-0.24	-1.13	-0.11	-0.11	-0.4	-0.44	-0.14	0.02	-0.38	-0.17	-1.14	-0.6	0	-0.57	-0.23	-0.35	-0.22
503	F	-1.54	-0.96	-0.74	-0.73	-2.89	0	-0.69	-0.94	-1.31	-0.56	-0.93	-0.82	-0.7	-1.55	-1.71	-0.89	-1.31	-0.47	-1.08	-0.58
504	K	-0.39	-0.34	-0.52	-0.44	-1.11	-0.17	-0.13	-0.38	0	-0.09	-0.06	-0.45	-0.32	-0.8	-0.67	-0.4	-0.52	-0.11	-0.26	-0.27
505	K	-0.12	-0.23	-0.07	-0.28	-0.15	-0.15	0.09	-0.1	0	-0.17	-0.01	-0.01	0.07	-0.64	-0.22	0.24	-0.14	0.01	0.03	-0.36
506	D	-0.24	-0.14	0.16	0	-0.42	0.07	0	0.1	-0.1	0.16	0.1	0.05	-0.01	-0.84	-0.18	0.13	-0.12	0.07	-0.07	0.1
507	G	-0.95	-0.81	-0.74	-0.8	0	-1.01	-1.12	-0.81	-1.19	-0.99	-0.93	-0.66	-0.64	-1.55	-0.61	-0.86	-0.95	-0.96	-1.22	-0.82
508	Q	-0.29	-0.16	-0.16	-0.1	-0.47	-0.26	-0.1	0.01	-0.04	-0.27	-0.08	0	0	-0.6	-0.17	0.01	-0.2	-0.23	-0.02	-0.16
509	R	0.05	-0.1	0.07	-0.23	-0.55	0.14	0.26	0.31	0.13	0.32	0.38	0.16	0.27	-0.6	-0.17	0	-0.08	0.18	-0.08	0.19
510	H	-0.67	-0.65	-0.65	-0.91	-1.19	-0.25	-0.11	0	-1.44	-0.36	-0.32	-0.26	-0.33	-1.12	-1.04	-0.56	-0.29	-0.32	-0.51	-0.57
511	H	-0.89	-0.15	-0.71	-0.8	-1.3	-0.19	-0.08	0	-0.68	0.39	-0.13	-0.11	-0.11	-1.19	-0.44	-0.09	-0.25	0.15	-0.41	-0.28
512	L	-3.03	-2.02	-2.48	-3.05	-4.07	-1.72	-1.52	-2.98	-3.4	-1.32	0	-2.6	-1.68	-3.27	-2.98	-2.18	-2.18	-2.22	-1.62	-2.23
513	I	-1.49	-0.42	-0.49	-1.05	-2.56	-0.16	0	-0.65	-1.32	-0.03	-0.04	-0.83	-0.76	-2.49	-1.39	-0.7	-0.62	-0.38	-0.31	-0.79
514	I	-2.78	-1.8	-2.72	-3.03	-4.41	-1.56	0	-2.29	-3.44	-1.72	-1.48	-1.96	-2.14	-3.87	-2.78	-2.35	-2.27	-1.9	-1.54	-2.11
515	N	0.07	-0.06	0.09	0.14	-0.67	-0.03	0.28	-0.05	0.14	0.11	0.3	0	0.17	-0.67	0.09	0.09	0.08	-0.07	0.21	-0.06
516	E	0.33	0.08	0	0.49	0.07	-0.02	0.29	-0.09	0.05	0.22	0.3	0.19	0.16	-0.76	0.18	0.2	0.23	-0.04	0.34	0.01
517	A	0	-0.39	-1.63	-1.3	-0.8	-0.6	-0.66	-1.63	-2.79	-1.06	-0.65	-0.93	-1.24	-1.68	-0.92	-1.25	-0.99	-1.3	-0.99	-1.42
518	M	-0.13	0.14	0.09	0.1	-1.1	0.12	0.11	0.02	-0.21	0	0.17	0.18	0.11	-0.82	0	-0.05	0.15	-0.17	0.32	-0.25
519	L	-0.71	-0.21	-0.37	-0.41	-1.35	-0.11	-0.07	-0.15	-0.29	-0.18	0	-0.26	-0.28	-0.83	-0.4	0.45	-0.36	-0.19	-0.24	-0.13
520	E	0.41	0.41	0	0.14	0.52	0.5	0.47	0.4	0.12	0.49	0.46	0.25	0.35	-0.52	0.37	0.56	0.4	0.09	0.54	0.17
521	D	-1	-0.86	-0.45	0	-0.78	-1.22	-0.96	-0.52	-0.68	-0.77	-0.84	-0.34	-0.51	-1.54	-0.31	-0.82	-0.57	-0.9	-0.68	-0.94
522	A	0	-0.49	-0.4	-0.1	-0.61	-0.27	-0.38	-0.19	-0.82	-0.55	-0.48	-0.14	-0.43	-0.71	-0.4	-0.69	-0.51	-0.27	-0.27	-0.6
523	G	-1.62	-1.45	-0.82	-1.15	0	-1.06	-1.27	-1.22	-1.42	-1.28	-1.25	-1.26	-1.22	-2.49	-1.65	-1.23	-1.79	-1.33	-1.96	-1.43
524	H	0.18	0.29	-0.06	-0.28	-0.56	0.48	0.44	0	0.15	0.46	0.64	0.19	0.43	-0.18	-0.16	0.29	0.23	0.41	0.45	0.42
525	Y	-3.61	-2.19	-2.56	-2.91	-4.62	-0.43	-1.6	-2.2	-2.49	-1.24	-1.62	-1.62	-1.55	-2.9	-2.83	-2.22	-1.58	-0.52	-1.56	0
526	A	0	0.01	-0.19	-0.26	-1.06	0.04	0.28	-0.31	-1.09	0.13	0.38	-0.27	-0.22	-1.37	-0.44	0.15	-0.31	-0.13	-0.04	-0.24
527	L	-2.9	-1.64	-2.6	-2.92	-4.02	-1.4	-1.41	-2.64	-3.42	-1.41	0	-2.53	-1.91	-3.3	-2.08	-2.25	-2.09	-1.9	-1.55	-2.06
528	C	0.33	0	0.82	0.67	-0.35	0.32	1.16	0.39	0.79	0.63	1.16	0.52	0.67	-0.21	0.53	0.55	0.79	0.16	0.97	-0.09
529	T	-1.16	-0.54	-1.4	-1.19	-2	-0.96	-0.74	-1.56	-2.12	-1.28	-0.9	-0.79	-1.43	-1.44	-1.15	-1.06	0	-1.39	-0.44	-1.4
530	S	-0.21	-0.26	0.18	0.19	-0.33	0.18	-0.01	-0.09	-0.22	-0.2	0.1	-0.09	-0.05	-0.78	0	0.21	-0.19	-0.07	0.01	0
531	G	-0.62	-1.04	-0.4	-0.33	0	-1.06	-1.14	-0.56	-0.61	-0.93	-1.03	-0.38	-0.47	-1.23	-0.65	-0.55	-0.56	-0.91	-0.85	-0.83
532	G	0.03	-0.23	-0.13	-0.05	0	-0.77	-0.34	-0.45	-0.37	-0.34	-0.3	0.29	0.23	-0.58	0.14	0.06	0.02	-0.56	-0.52	-0.68
533	Q	-0.18	-0.3	-0.29	-0.24	-0.27	0.12	0.14	-0.22	-0.19	-0.17	0.12	-0.31	0	-0.74	-0.41	0.18	-0.31	-0.23	0	0.07
534	A	0	-1.15	-1.48	-1.59	-1.9	-1.94	-1.02	-2.15	-2.38	-1.19	-0.9	-1.14	-1.21	-2.14	-1.66	-1.28	-1.14	-1.53	-1	-2.25
535	L	-1.64	-0.99	-1.35	-0.72	-2.68	-0.64	-0.96	-0.67	-0.94	-0.83	0	-0.99	-0.84	-1.59	-1.35	-0.43	-1.04	-0.55	-0.81	-0.78
536	A	0	-1.22	-2.17	-2.12	-1.98	-1.5	-1.15	-2.28	-2.66	-1.3	-1.5	-1.65	-1.85	-1.77	-2.06	-1.78	-1.52	-1.5	-1.28	-1.91
537	E	0.3	0.35	0	-0.24	-0.5	0.41	0.6	0.32	0.22	0.5	0.61	0.4	0.38	-0.5	0.24	0.55	0.39	0.37	0.73	0.33
538	L	-1.98	-0.63	-1.75	-2.04	-3.16	-0.45	-0.37	-1.54	-1.6	-0.3	0	-1.27	-0.81	-2.21	-1.71	-0.97	-1.16	-0.7	-0.6	-0.96
539	I	-1.5	-0.26	-0.86	-0.92	-2.53	-0.41	0	-0.82	-0.76	-0.32	-0.05	-0.77	-0.64	-1.08	-1.13	-0.42	-0.73	-0.55	-0.17	-0.63
540	V	-0.98	-0.4	-1.07	-0.92	-2.73	-0.35	-0.34	-0.84	-1.6	-0.4	-0.41	-0.31	-0.64	-1.3	-1.2	-0.47	-0.14	-0.41	0	-0.93
541	Q	0.04	0.33	0.02	-0.18	-0.25	0.48	0.44	0.08	0.04	0.4	0.5	0.02	0	-0.75	-0.16	0.74	-0.04	0.31	0.39	0.24
542	E	0.44	0.37	0	0.31	0.37	0.4	0.53	0.51	0.31	0.44	0.54	0.32	0.48	-0.4	0.25	0.6	0.36	0.5	0.5	0.45
543	K	-0.51	-0.41	-0.68	-0.72	-0.5	-0.38	-0.16	-0.5	0	-0.24	-0.31	-0.55	-0.51	-1.03	-0.66	0.32	-0.55	-0.62	-0.13	-0.66
544	K	-0.08	0.08	0	-0.18	-0.13	0.12	0.15	0.07	0	0.13	0.2	-0.16	0.02	-0.75	-0.09	-0.05	-0.1	-0.14	0.04	0
545	L	-1.93	-0.99	-0.78	-1.32	-2.93	-0.6	-0.4	-1.15	-1.08	-0.54	0	-1.18	-0.67	-2.06	-1.28	-0.25	-1.03	-0.57	-0.69	-0.73
546	E	-0.07	0.01	0	0.04	-0.48	0.16	0.27	0.06	-0.02	0.37	0.31	0.1	0.21	-0.71	-0.19	0.2	-0.1	0.27	0.33	0.17
547	V	-0.84	-0.29	-0.5	-0.38	-2.14	-0.08	0.07	-0.53	-1.1	0.08	0.01	-0.44	-0.48	-1.05	-0.9	-0.65	-0.77	-0.05	0	-0.47
548	Y	-0.96	-0.13	-0.22	-0.7	-1.78	0.45	-0.31	-0.06	-0.17	0.02	-0.25	-0.44	-0.2	-1.32	-0.45	-0.11	-0.62	0.47	-0.42	0
549	Q	0.19	-0.01	-0.07	-0.05	-0.17	0.19	0.05	-0.08	-0.23	0.13	0.05	0.04	0	-0.85	-0.01	0	-0.2	0.52	-0.13	-0.01
550	S	0.04	0.08	0.59	0.5	-0.03	0.38	0.31	0.28	0.42	0.26	0.4	0.43	0.42	-0.56	0	0.34	0.2	0.26	0.25	0.39
551	I	-1.59	-0.72	-0.61	-1.06	-2.3	-0.35	0	-0.65	-1.25	-0.41	-0.15	-0.78	-0.72	-2.01	-1	-0.88	-0.97	-0.72	-0.42	-0.43
552	A	0	0.12	0.64	0.65	0	0.45	0.48	0.36	0.42	0.38	0.76	0.48	0.49	-0.21	0.34	0.38	0.32	0.26	0.44	0.46
553	D	-0.09	-0.19	0.16	0	-0.28	-0.08	0.08	-0.15	-0.26	0.12	0.22	0	0.06	-1	0	0.23	-0.04	0.15	0.12	0.24
554	L	-1.7	-0.69	-0.65	-0.99	-2.49	-0.19	0.03	-0.73	-1.16	-0.24	0	-0.93	-0.61	-1.91	-0.92	-0.62	-0.82	-0.54	-0.18	-0.59
555	M	-0.77	-0.35	-0.64	-0.63	-1.53	0.01	-0.23	-0.23	0	0	-0.29	-0.43	-0.18	-0.78	-0.8	-0.39	-0.58	-0.16	-0.28	-0.24
556	V	-0.87	-0.34	-0.92	-0.88	-2.36	-0.2	-0.14	-0.88	-0.91	-0.03	-0.11	-0.41	-0.42	-1.42	-0.54	-0.19	-0.33	0.17	0	-0.32
557	G	-0.19	-0.02	-0.29	-0.37	0	0.11	0.02	-0.06	-0.01	0.03	0.12	-0.06	0.03	-0.6	-0.17	0.51	-0.01	0.09	-0.26	0.26
558	A	0	0.25	0.16	0.27	-0.07	0.33	0.37	0.27	0.01	0.24	0.31	0.02	0.22	-0.35	0.07	-0.17	-0.08	0.32	0.22	0.06
559	K	-0.22	-0.51	0.19	-0.1	-0.12	-0.38	-0.47	-0.21	0	-0.16	-0.24	-0.13	0.12	-0.65	-0.11	0.19	-0.18	-0.51	-0.27	-0.22
560	D	-0.11	0.02	0.16	0	-0.29	0.12	0.06	-0.11	0	0.08	0.19	0.2	0.15	-0.94	0.14	0.22	0.17	0.01	0.1	0.14
561	Q	-0.23	0.09	0.06	-0.22	-0.45	0.24	0.14	-0.09	-0.02	0.15	0.12	-0.1	0	-0.94	-0.26	0.06	-0.22	0.03	0.02	0.11
562	A	0	-1.17	-1.87	-2.05	-2.12	-1.11	-0.91	-2.15	-3.26	-1.01	-1.11	-1.99	-1.45	-2.36	-2.01	-1.49	-1.75	-1.36	-1.15	-1.75
563	V	-0.75	-0.39	-0.25	-0.18	-1.97	-0.16	0.06	-0.63	-0.66	-0.26	0.16	-0.27	-0.24	-1.09	-0.57	-0.26	-0.24	-0.24	0	-0.4
564	F	-3.3	-2.03	-2.75	-2.94	-4.52	0	-2.03	-3.06	-3.05	-1.68	-1.56	-2.44	-2.58	-3.77	-3.66	-2.32	-2.67	-1.57	-2.3	-1.74
565	K	0.01	0.28	0.18	-0.03	-0.41	0.35	0.24	-0.1	0	0.37	0.39	0.02	0.15	-0.6	-0.09	-0.02	-0.11	-0.04	0.24	0.04
566	C	-1.4	0	-2.15	-1.92	-2.51	-1.29	-0.65	-2.62	-2.23	-1.29	-1.07	-1.77	-1.81	-2.2	-1.65	-1.79	-1.11	-1.28	-0.73	-1.46
567	E	-0.32	0.11	0	-0.25	-1.19	0.13	0.34	-0.5	-0.35	0.3	0.2	-0.36	-0.23	-1.12	-0.3	-0.19	-0.3	-0.05	0.32	-0.36
568	V	-1.43	-0.91	-1.55	-1.29	-2.84	-0.96	-0.36	-2.02	-2.97	-0.95	-0.45	-1.12	-1.17	-2.04	-1.68	-1.35	-0.99	-1.19	0	-1.23
569	S	-0.07	-0.03	0.34	0.08	0.13	-0.09	0.05	-0.05	-0.23	-0.06	0.06	0.02	-0.05	-0.68	0	0.13	-0.02	-0.32	0	-0.1
570	D	-0.09	-0.21	0.16	0	-0.12	-0.15	-0.29	-0.04	-0.04	-0.22	-0.02	0.19	0.13	-0.5	0.17	0.04	0.03	-0.27	-0.11	-0.15
571	E	-0.02	-0.15	0	0.2	-0.53	0.01	0.05	-0.1	0.16	-0.07	0.08	0.15	0.1	-0.74	0.08	0.07	-0.02	-0.17	0.12	0.02
572	N	-0.29	-0.09	-0.07	0.07	-0.63	-0.17	-0.07	-0.01	-0.26	0.12	0.23	0	-0.07	-1.06	-0.01	-0.09	-0.21	-0.23	0.04	-0.06
573	V	-1.18	-0.7	-0.55	-0.51	-2.21	0.02	0.22	-0.87	-1.3	-0.04	-0.29	-0.75	-0.66	-1.27	-1.26	-0.82	-0.53	-0.13	0	-0.35
574	R	-0.14	-0.26	-0.07	-0.01	-0.38	0.01	0.13	0.06	-0.08	0.06	0.4	0.08	-0.06	-0.77	-0.13	0	-0.13	-0.36	-0.06	-0.04
575	G	-0.79	-0.72	-0.9	-1.05	0	-0.15	-0.51	-0.7	-2	-0.42	-0.62	-0.61	-0.43	-1.36	-1.11	-1.06	-0.6	-0.35	-0.97	-0.28
576	V	-0.88	-0.5	-0.56	-0.62	-2.66	-0.23	-0.1	-0.8	-1.12	-0.45	-0.02	-0.77	-0.76	-1.41	-1	-0.44	-0.47	-0.43	0	-0.79
577	W	-2.81	-2.56	-2.15	-2.19	-3.61	-1.09	-2.05	-2.49	-2.65	-1.79	-2.14	-1.78	-1.87	-2.94	-2.6	-1.6	-1.73	0	-1.88	-0.85
578	L	-1.71	-0.75	-0.55	-1.26	-2.69	-0.29	-0.39	-0.79	-1.17	-0.38	0	-0.78	-0.69	-2.23	-1.28	-0.77	-0.86	-0.08	-0.48	-0.23
579	K	-1.12	-0.43	-1.01	-1.57	-1.35	-0.19	-0.22	-0.44	0	-0.2	-0.22	-0.84	-0.7	-1.15	-1	-1.18	-0.56	-0.13	-0.47	-0.53
580	N	-1.36	-1.11	-0.67	-0.72	-1.42	-1.24	-1.18	-0.76	-1.12	-1.1	-1.14	0	-0.54	-1.46	-0.86	-1.12	-0.81	-1.02	-1.13	-0.87
581	G	-0.82	-0.77	-0.41	-0.44	0	-1.01	-1.01	-0.45	-0.66	-0.91	-0.89	-0.53	-0.45	-1.12	-0.79	-0.73	-0.75	-0.75	-1.18	-0.71
582	K	0.19	-0.03	0.12	0	-0.75	0.35	0.29	0.08	0	0.08	0.43	-0.01	0.03	-0.43	-0.08	0.35	-0.07	0.26	0.19	0.23
583	E	0.21	0.13	0	0.22	-0.18	0.61	0.57	0.21	-0.04	0.58	0.63	-0.07	0.05	-0.51	-0.12	0.24	0.02	0.38	0.42	0.32
584	L	-3.01	-2.15	-2.23	-2.96	-3.75	-1.8	-1.04	-2.18	-2.68	-1.3	0	-2.55	-1.88	-3.32	-2.79	-2.5	-2.51	-1.65	-1.97	-1.86
585	V	-0.35	-0.23	0.31	0.33	-1.34	0	0.11	0.13	-0.1	-0.04	-0.02	0.06	0.08	-0.43	-0.21	0.11	0.06	0.27	0	0.02
586	P	0.31	0.14	0.46	0.63	0.14	0.35	0.35	0.14	0.01	0.22	0.34	0.26	0.19	0	0.27	0.32	0.25	0.33	0.39	0.16
587	D	-0.97	-0.75	-0.22	0	-0.59	-0.82	-0.81	-0.46	-0.22	-0.59	-0.6	-0.4	-0.41	-1	-0.37	-0.42	-0.45	-1.13	-0.59	-0.88
588	S	-0.01	0.17	0.32	0.27	-0.02	0.05	0.13	0.27	0.11	0.07	0.29	0.09	0.21	-0.6	0	-0.26	0.03	-0.12	0.03	-0.13
589	R	-0.01	-0.05	-0.01	-0.16	-0.26	0.36	0.53	0.37	0.35	0.07	0.59	0.28	0.26	-0.42	-0.01	0	-0.11	0.03	0.14	0.38
590	I	-2.5	-1.63	-1.67	-2.11	-3.66	-1.08	0	-1.64	-2.73	-1.07	-1.24	-1.56	-1.39	-3.12	-2.32	-1.28	-1.76	-1.2	-1.2	-1.26
591	K	-0.26	-0.22	-0.12	-0.46	-0.83	0.14	0.14	-0.35	0	0.11	0.15	-0.25	-0.09	-0.64	-0.4	-0.06	-0.3	-0.16	-0.1	-0.21
592	V	-0.82	-0.19	-0.68	-0.48	-2.2	-0.36	0.15	-0.73	-1.45	-0.09	-0.05	-0.67	-0.71	-1.45	-0.83	-0.5	-0.46	-0.53	0	-0.48
593	S	-0.28	0.03	0.18	-0.09	-0.57	0.36	0.41	-0.14	-0.01	0.18	0.39	-0.08	0	-0.79	0	-0.01	-0.14	0.09	0.34	0.11
594	H	0.35	0.31	0.26	0.23	-0.12	0.57	0.52	0	0.18	0.44	0.55	0.42	0.59	-0.03	0.22	0.52	0.45	0.45	0.57	0.44
595	I	-0.64	-0.21	0.26	0.11	-1.13	0.01	0	0.16	0.27	0.17	0.28	0.11	0.2	-0.81	-0.24	0.19	-0.27	-0.37	-0.18	0.06
596	G	-0.6	-0.52	-0.44	-0.37	0	-0.76	-0.81	-0.45	-0.73	-0.67	-0.78	-0.61	-0.46	-1.39	-0.68	-0.84	-0.51	-0.55	-0.92	-0.8
597	R	-0.17	0.16	0.11	-0.02	-0.7	0.3	0.46	0.11	0.28	0.39	0.34	0.11	0.15	-0.49	0.07	0	-0.11	0.21	0.14	-0.09
598	V	-1.21	-0.79	-0.49	-0.64	-2.74	-0.43	-0.3	-0.62	-0.69	-0.47	-0.22	-0.37	-0.56	-1.4	-1.17	0.15	-0.26	-0.36	0	-0.53
599	H	-0.71	-0.41	-0.72	-0.83	-1.52	-0.16	-0.25	0	-0.72	-0.32	-0.26	-0.3	-0.23	-1.4	-0.96	-0.54	-0.49	-0.28	-0.61	-0.61
600	K	-0.77	-0.25	-0.47	-0.99	-1.39	-0.19	-0.04	-0.59	0	-0.15	0.06	-0.45	-0.5	-1.39	-0.71	-0.57	-0.26	-0.33	-0.25	-0.49
601	L	-3.44	-2.39	-2.56	-3.12	-4.17	-1.87	-1.77	-2.88	-3.7	-1.9	0	-2.97	-2.25	-3.48	-2.88	-2.73	-2.58	-2.02	-1.94	-2.38
602	T	-0.43	0.24	-0.21	-0.02	-1.05	0.46	0.38	-0.33	-0.44	0.24	0.39	-0.06	-0.26	-1.33	-0.43	-0.06	0	0.01	0.38	0.01
603	I	-2.78	-1.61	-2.22	-2.72	-3.57	-1.18	0	-2.19	-2.56	-1.13	-0.98	-1.58	-1.58	-3.34	-2.13	-1.58	-2.02	-0.96	-1.2	-1.65
604	D	-0.3	-0.33	0.15	0	-0.57	0.14	-0.25	0.08	-0.09	0.04	0.19	0.06	0.06	-1.22	0.07	-0.19	-0.43	0.11	-0.26	0.22
605	D	-0.23	-0.22	0.06	0	-0.17	-0.09	-0.25	-0.11	-0.28	0.14	0.01	0.34	0.32	-1.21	-0.18	0.22	-0.1	-0.07	-0.11	-0.02
606	V	-1.53	-0.88	-1.44	-1.28	-2.68	-0.83	-0.39	-1.62	-2.03	-0.93	-0.56	-1.28	-1.27	-1.44	-1.5	-0.57	-0.71	-1.13	0	-1.34
607	T	0.18	0.26	0.34	0.35	-0.24	0.35	0.34	0.05	0.01	0.1	0.28	0.45	0.3	-0.54	0.27	0.4	0	0.22	0.21	0.25
608	P	0.31	0.37	0.21	0.22	0.11	0.72	0.47	0.42	0.53	0.52	0.43	0.2	0.15	0	0.26	0.44	0.1	0.36	0.49	0.42
609	A	0	0.16	0.54	0.51	0.14	0.3	0.41	0.33	0.14	0.4	0.48	0.4	0.39	-0.39	0.36	0.07	0.18	0.11	0.22	0.29
610	D	-1.29	-1.12	-0.31	0	-1.13	-1.44	-1.38	-0.69	-0.75	-1.06	-1.23	-0.35	-0.29	-1.46	-0.69	-0.65	-0.59	-1.16	-1.17	-1.26
611	E	0.44	0.4	0	0.57	0.3	0.51	0.44	0.26	0.52	0.48	0.59	0.56	0.6	-0.57	0.37	0.43	0.34	0.28	0.49	0.55
612	A	0	-0.86	-0.77	-0.78	-0.92	-0.72	-0.84	-1.19	-1.55	-0.92	-0.69	-1.11	-1.11	-1.02	-0.85	-1.58	-1.2	-0.73	-1.09	-1.07
613	D	-0.04	0.1	0.09	0	-0.45	0.43	0.51	-0.28	-0.45	0.26	0.59	-0.01	0.14	-1.07	-0.03	0.21	0.05	0.39	0.5	0.15
614	Y	-3.46	-2.05	-2.23	-2.62	-4.35	-1.21	-2.02	-2.84	-2.84	-1.03	-1.59	-2.07	-1.97	-3.02	-3.09	-2.07	-2.06	-1.31	-1.52	0
615	S	-0.46	0.11	0.11	-0.23	-0.81	0.12	0.15	-0.21	-0.69	0.21	0.35	-0.35	-0.29	-0.95	0	-0.25	-0.19	-0.28	0.17	-0.15
616	F	-3.8	-2.57	-3.08	-3.27	-4.85	0	-2.32	-3.43	-4.01	-2.21	-2.33	-3.08	-2.67	-4.34	-4.21	-2.83	-3.24	-2.36	-2.93	-2.48
617	V	-0.73	-0.34	-0.39	-0.58	-2.43	-0.12	0.18	-0.61	-1.12	0	0.06	-0.65	-0.43	-1.26	-0.86	-0.55	-0.49	-0.35	0	-0.46
618	P	-0.86	0.02	-1.36	-1.19	-1.41	-0.3	-0.19	-1.47	-2.08	-0.59	-0.47	-0.85	-1.01	0	-0.49	-1.2	-0.41	-0.69	-0.03	-0.7
619	E	-0.08	-0.02	0	0.35	-0.19	0.39	0.49	0.23	0.04	0.4	0.55	0.21	0.28	-1.19	0.01	0.16	0.08	0.34	0.38	0.39
620	G	-0.73	-0.68	-0.34	-0.35	0	-0.66	-0.77	-0.54	-0.51	-0.59	-0.58	-0.33	-0.31	-1.76	-0.68	-0.44	-0.43	-0.63	-0.55	-0.49
621	F	-0.78	-0.76	0.19	-0.07	-1.8	0	-0.25	-0.01	-0.14	0.05	-0.34	-0.1	-0.07	-1.52	-0.53	-0.08	-0.58	0.12	-0.8	0.26
622	A	0	0.08	0.35	0.33	-0.05	0.27	0.45	0.15	0.08	0.38	0.44	0.17	0.17	-0.11	0.07	0.09	0.1	0.38	0.4	0.13
623	C	-1.73	0	-0.98	-1.18	-2.44	-0.93	-0.76	-1.27	-1.15	-1.12	-0.78	-1.15	-1.17	-1.88	-1.26	-1.67	-1.25	-1.15	-1.17	-1.47
624	N	-0.2	-0.05	-0.04	0.06	-0.72	0.05	0.07	-0.36	0.18	0.03	0.12	0	-0.1	-0.87	-0.16	-0.16	-0.14	-0.11	0.09	-0.11
625	L	-1.53	-0.66	-1.2	-1.12	-2.51	-0.78	-0.46	-1.55	-1.93	-0.57	0	-1.05	-1.05	-2.24	-1.42	-0.97	-0.95	-0.87	-0.6	-1.12
626	S	-0.07	0.06	0.42	0.3	-0.1	0.36	0.27	0.28	0.25	0.3	0.42	0.27	0.26	-0.67	0	0.46	0.12	0.08	0.15	0.25
627	A	0	-0.3	-1.79	-1.47	-1.16	-1.09	-0.48	-1.59	-2.01	-0.72	-0.76	-0.87	-1.3	-1.25	-0.85	-1.32	-0.56	-1.09	-0.62	-1.5
628	K	-0.32	0.32	-0.34	-0.5	-1.09	0.25	0.49	-0.32	0	0.25	0.4	-0.06	-0.09	-0.76	-0.17	0.15	-0.12	-0.03	0.32	-0.2
629	L	-2.34	-0.88	-1.93	-2.16	-3.9	-0.99	-1.21	-2.1	-2.19	-0.64	0	-1.73	-1.25	-2.76	-2.46	-1.38	-1.56	-1.36	-1.17	-1.2
630	H	-0.14	0.07	-0.41	-0.54	-0.86	0.18	-0.1	0	-0.21	-0.03	0.17	0.05	0.07	-0.64	-0.28	0.59	-0.14	0.11	-0.02	-0.03
631	F	-1.05	-0.52	-0.68	-0.59	-2.59	0	-0.13	-0.32	-0.6	0	-0.14	-0.08	-0.02	-1.01	-1.1	-0.03	-0.27	0.21	-0.51	0.5
632	M	-0.29	0.37	-0.1	0.1	-0.85	0.59	0.35	0.25	0.38	0	0.41	0.21	0.31	-0.35	-0.24	0.47	-0.01	0.29	0.2	0.24
633	E	0.43	0.54	0	-0.05	0.28	0.81	0.63	0.51	0.21	0.68	0.63	0.32	0.59	-0.27	0.38	1.4	0.46	0.45	0.6	0.63
634	V	NA	NA	NA	NA	NA	NA	NA	NA	NA	NA	NA	NA	NA	NA	NA	NA	NA	NA	NA	NA
635	K	NA	NA	NA	NA	NA	NA	NA	NA	NA	NA	NA	NA	NA	NA	NA	NA	NA	NA	NA	NA
636	I	NA	NA	NA	NA	NA	NA	NA	NA	NA	NA	NA	NA	NA	NA	NA	NA	NA	NA	NA	NA
637	D	NA	NA	NA	NA	NA	NA	NA	NA	NA	NA	NA	NA	NA	NA	NA	NA	NA	NA	NA	NA
638	F	NA	NA	NA	NA	NA	NA	NA	NA	NA	NA	NA	NA	NA	NA	NA	NA	NA	NA	NA	NA
639	V	NA	NA	NA	NA	NA	NA	NA	NA	NA	NA	NA	NA	NA	NA	NA	NA	NA	NA	NA	NA
640	P	NA	NA	NA	NA	NA	NA	NA	NA	NA	NA	NA	NA	NA	NA	NA	NA	NA	NA	NA	NA
641	R	NA	NA	NA	NA	NA	NA	NA	NA	NA	NA	NA	NA	NA	NA	NA	NA	NA	NA	NA	NA
642	Q	NA	NA	NA	NA	NA	NA	NA	NA	NA	NA	NA	NA	NA	NA	NA	NA	NA	NA	NA	NA
643	E	NA	NA	NA	NA	NA	NA	NA	NA	NA	NA	NA	NA	NA	NA	NA	NA	NA	NA	NA	NA
644	P	NA	NA	NA	NA	NA	NA	NA	NA	NA	NA	NA	NA	NA	NA	NA	NA	NA	NA	NA	NA
645	P	0.26	0.05	-0.14	-0.34	0.38	-0.04	0.05	-0.29	-0.14	-0.06	0.01	-0.18	-0.16	0	0.25	0.39	0.23	-0.18	0.33	-0.51
646	K	0.86	0.02	-0.27	-0.43	0.49	-0.11	0.15	-0.14	0	0.03	0.17	-0.08	-0.14	-0.52	-0.14	-0.03	-0.13	0.09	-0.01	-0.2
647	I	-1.63	-0.88	-1.57	-1.74	-2.22	-0.58	0	-1.64	-2.33	-0.91	-0.22	-1.09	-1.17	-1.97	-1.39	-1.4	-1.04	-1.08	-0.43	-1.15
648	H	1.12	0.38	0.13	-0.01	0.68	0.76	0.56	0	0.09	0.48	0.66	0.32	0.28	-0.22	0.15	0.06	0.32	0.38	0.39	0.29
649	L	-1.33	-0.58	-0.66	-0.68	-1.66	-0.5	-0.5	-0.56	-0.95	-0.51	0	-0.59	-0.61	-1.67	-0.67	-0.5	-0.64	-0.62	-0.63	-0.56
650	D	0.24	0.19	0.3	0	0.78	0.27	-0.03	0.12	-0.13	0.07	0.14	0.26	0.3	-0.73	0.33	0.28	0.18	0.25	0.14	0.23
651	C	-0.66	0	-0.25	-0.51	-0.76	-0.76	-0.34	-0.22	-0.63	-0.8	-0.51	-0.57	-0.56	-1.24	-0.51	-0.9	-0.54	-0.61	-0.65	-1.29
652	P	0.06	0.03	0.08	0.08	-0.11	0	0.2	0.11	-0.13	-0.06	-0.04	0.1	-0.1	0	0.14	-0.05	-0.01	0.05	0.13	-0.07
653	G	0.13	0.19	-0.15	-0.15	0	-0.03	0.09	0.16	-0.48	0.11	0.01	0.09	-0.09	-0.31	0.04	-0.09	0.05	0.24	0.27	0.14
654	R	0.94	0.4	0.56	0.47	0.87	0.13	0.45	0.51	0.12	0.57	0.6	0.45	0.5	-0.35	0.95	0	0.43	0.28	0.51	0.37
655	I	-1.15	-0.67	-0.97	-0.92	-1.61	-0.35	0	-1.12	-1.8	-0.65	0.02	-0.79	-0.71	-1.72	-0.84	-1	-0.81	-1.11	0.06	-0.95
656	P	0.25	0.19	0.06	0.25	-0.09	0.32	0.25	-0.12	-0.3	-0.01	0.06	-0.04	-0.12	0	0.1	-0.01	0.14	0.01	0.3	-0.15
657	D	0.13	0.24	0.39	0	0.61	0.42	0.01	-0.03	-0.29	0.06	0.39	0.82	0.57	-0.43	0.4	0.15	0.87	0.63	0.44	0.25
658	T	0.06	0.05	0.4	0.34	0.28	0.37	0.44	0.25	-0.06	0.23	0.35	0.38	0.37	-0.62	0.2	0.22	0	0.36	0.25	0.38
659	I	-2.21	-1.18	-2.32	-2.4	-3.68	-0.73	0	-2.25	-2.84	-0.95	-0.56	-1.58	-1.55	-3.06	-2.01	-1.52	-1.54	-1.48	-0.45	-1.43
660	V	-0.77	-0.66	-0.86	-0.84	-1.96	-0.45	-0.28	-0.99	-1.53	-0.47	-0.24	-0.62	-0.57	-1.4	-0.95	-0.84	-0.51	-0.11	0	-0.51
661	V	-1.12	-0.68	-2.47	-2.24	-2.77	-0.59	-0.28	-2.36	-3.04	-0.78	-0.06	-1.65	-1.43	-2.16	-2.07	-1.56	-1.14	-1.07	0	-1.74
662	V	-0.04	-0.35	-0.51	-0.52	-0.96	-0.02	0.08	-0.22	-0.72	-0.11	0.04	-0.28	-0.19	-0.91	-0.64	-0.35	-0.04	0.15	0	-0.12
663	A	0	0.28	0.13	0.01	0.11	0.53	0.44	0.08	-0.18	0.37	0.43	0.13	0.3	-0.71	0.9	0.3	0.18	0.48	0.45	0.26
664	G	-0.64	-0.6	-0.23	-0.3	0	-0.66	-1.05	-0.51	-0.73	-0.42	-0.73	-0.45	-0.39	-1.22	-0.5	-0.52	-0.6	-0.72	-1.1	-0.39
665	N	-0.13	-0.08	-0.11	-0.13	0.88	-0.32	-0.14	-0.12	-0.21	-0.26	-0.09	0	-0.06	-1.24	-0.02	0.13	-0.14	-0.01	-0.09	-0.02
666	K	0.49	0.07	0.15	-0.22	0.23	0.21	0.34	0	0	0.28	0.34	0.1	0.24	-0.44	0.02	0.2	-0.04	-0.03	0.15	-0.13
667	L	-2.67	-1.72	-1.8	-2.57	-3.61	-1.25	-0.89	-1.82	-2.78	-1.17	0	-1.72	-1.8	-3.34	-2.62	-1.96	-1.85	-1.33	-0.99	-1.47
668	R	0.36	-0.1	-0.16	-0.28	-0.18	0.15	0.17	-0.49	-0.55	0.21	0.19	-0.16	-0.03	-0.94	0.24	0	-0.27	-0.37	0.16	-0.08
669	L	-3.85	-2.33	-3.05	-3.66	-4.65	-1.72	-1.69	-3.61	-4.55	-1.93	0	-2.95	-2.75	-4.31	-3.44	-3.39	-2.95	-2.29	-2.04	-2.69
670	D	0.23	0.39	-0.22	0	0.38	0.51	0.32	-0.46	-0.32	0.42	0.39	-0.11	0.01	-0.82	0.02	0.04	0	0.26	0.48	0.2
671	V	-2.1	-1.65	-2.85	-2.75	-3.59	-1.49	-0.9	-3.27	-4.86	-1.85	-1.31	-2.76	-2.62	-3.29	-2.9	-3.2	-1.85	-2.31	0	-2.41
672	P	0.41	0.33	0.08	0.19	-0.32	0.63	0.3	0.11	-0.16	0.4	0.27	0.11	0.39	0	0.27	-0.06	0.73	0.42	0.38	0.18
673	I	-1.76	-0.8	-2.33	-2.25	-2.97	-0.51	0	-2.33	-3.41	-0.58	-0.02	-1.42	-1.41	-2.51	-1.79	-2.06	-1.07	-1.36	0	-1.38
674	S	0.59	0.18	0.29	0.13	0.04	0.39	0.28	0.28	0.05	0.37	0.27	0.2	0.33	-1.09	0	0.39	-0.15	0.26	0.02	0.43
675	G	-1.09	-1.21	-2.13	-1.44	0	-1.36	-1.5	-1.92	-2.77	-1.57	-1.71	-1.27	-0.91	-2.44	-1.19	-1.4	-1.17	-1.74	-1.89	-1.86
676	D	-0.26	-0.07	-0.02	0	0.18	0.46	-0.03	-0.36	-0.19	-0.07	0.12	-0.05	0.08	-0.91	-0.13	-0.1	-0.08	0.12	0.23	0.21
677	P	-0.94	-0.89	-0.62	-0.54	-0.61	-0.97	-0.77	-0.92	-1	-1.04	-0.69	-0.91	-0.92	0	-0.68	-1.16	-0.74	-1.29	-0.74	-1.15
678	A	0	0.09	0.15	0.14	0.25	0.23	0.45	0.04	-0.46	0.28	0.4	0.15	0.14	-1.02	0.1	-0.15	-0.01	-0.02	0.31	0.31
679	P	-0.9	-0.73	-1.73	-1.71	-1.13	-1.03	-0.83	-2.12	-2.67	-1.02	-0.91	-1.45	-1.33	0	-0.86	-1.63	-0.43	-1.28	-0.5	-1.1
680	T	-0.46	-0.19	-0.11	0.07	-0.74	-0.02	-0.02	-0.36	-0.38	-0.31	-0.22	-0.08	-0.27	-0.61	0.02	0	0	-0.39	0.05	-0.15
681	V	-1.59	-1.15	-2.79	-2.78	-3.41	-1.31	-0.65	-3.02	-4.59	-1.32	-0.69	-2.18	-2.01	-2.81	-2.07	-2.61	-1.53	-1.89	0	-2.3
682	I	-1.42	-0.47	-0.73	-0.7	-2.55	-0.65	0	-1.04	-1.13	-0.49	-0.34	-0.73	-0.76	-1.37	-0.95	-0.73	-0.67	-0.72	-0.4	-0.86
683	W	-2.11	-1.4	-2.37	-1.88	-3.33	-1.05	-1.8	-2.37	-3.17	-1.57	-1.82	-2.12	-2.04	-2.54	-2.06	-2.06	-1.48	0	-1.76	-1.44
684	Q	-0.53	-0.6	-0.55	-0.43	-0.36	-0.57	-0.3	-0.87	-0.95	-0.61	-0.41	-0.6	0	-1.29	-0.7	-0.62	-0.6	-0.57	-0.22	-0.57
685	K	0.81	0.12	0.08	-0.36	0.68	0.32	0.37	0.04	0	0.26	0.43	0.34	0.59	-0.18	0.18	0.52	0.25	0.03	0.37	0.23
686	A	0	-0.46	-0.23	-0.16	0.27	-0.51	-0.33	-0.39	-0.5	-0.26	-0.26	0.07	0.14	-0.75	-0.06	-0.1	-0.13	-0.63	-0.39	-0.36
687	I	-0.71	-0.17	-0.36	-0.42	-1	-0.26	0	-0.15	-0.66	-0.15	-0.36	-0.41	-0.34	-0.59	-0.41	-0.3	-0.38	-0.44	-0.31	-0.38
688	T	0.14	0.23	0.14	0.06	-0.11	0.41	0.43	0.21	0.06	0.28	0.35	0.29	0.27	-0.48	0.39	0.39	0	0.2	0.33	0.39
689	Q	0.05	0.33	-0.12	-0.03	0.27	0.53	0.47	0.05	-0.07	0.47	0.42	0.1	0	-0.65	0.09	0.36	0.11	0.44	0.34	0.23
690	G	-0.53	-0.41	-0.55	-0.59	0	-0.16	-0.23	-0.27	-0.41	-0.16	-0.19	-0.55	-0.48	-0.87	-0.61	-0.45	-0.59	-0.24	-0.47	-0.24
691	N	0.02	0.27	0.24	0.12	0.21	0.17	0.22	-0.09	0.17	0.22	0.34	0	0.22	-0.47	0.35	0.36	0.13	0.32	0.41	0.25
692	K	0.59	0.03	-0.09	-0.14	0.42	-0.04	0.01	-0.09	0	0.08	0.04	0.03	0.06	-0.52	-0.01	0.02	-0.19	-0.03	-0.16	-0.05
693	A	0	0.15	0	0.1	0.21	0.11	0.36	0.1	-0.02	0.16	0.34	0.13	0.13	-0.16	0.31	-0.17	0.09	0.2	0.28	-0.12
694	P	0.29	0.35	0.21	0.31	0.05	0.35	0.38	0	0.02	0.24	0.27	0.09	0.08	0	0.25	-0.01	0.24	0.12	0.42	-0.03
695	A	0	0.16	-0.08	0	0.02	0.12	0.3	0.04	-0.26	0.21	0.21	0.23	0.16	-0.2	0.18	-0.14	0.06	0.39	0.27	0.03
696	R	0.76	0.08	0.3	0.31	0.75	-0.01	0.55	0.06	-0.11	0.15	0.57	0.27	0.31	-0.26	0.95	0	0.28	0.21	0.25	-0.04
697	P	0.12	0.37	0.23	0.21	-0.23	0.39	0.2	0.17	-0.02	0.2	0.31	0.12	0.11	0	0.18	0.29	0.22	0.3	0.29	0.32
698	A	0	0.31	-0.08	0.07	0.24	0.24	0.53	0.07	-0.28	0.35	0.43	0.04	0.12	-0.24	0.32	-0.25	0.03	0.23	0.36	-0.06
699	P	0.16	0.18	0.11	0.15	-0.08	0.28	0.23	-0.04	-0.23	0.16	0.16	-0.09	0	0	0.09	0.02	0.13	0.07	0.34	-0.09
700	D	0.28	0.36	0.42	0	0.75	0.5	0.45	0.49	0.23	0.42	0.41	0.22	0.49	-0.59	0.38	0.48	0.21	0.38	0.36	0.45
701	A	0	0.14	-0.24	-0.09	0.04	0.14	0.38	0.12	-0.62	0.19	0.34	0.04	0.11	-0.22	0.13	-0.3	0.04	0.08	0.33	-0.03
702	P	0.13	0.05	-0.07	0.09	-0.15	0.14	0.04	0.07	-0.09	0	0.02	-0.03	-0.02	0	0.06	0.11	0.08	0.05	0.11	-0.11
703	E	0.37	0.25	0	0.36	0.96	0.31	0.36	0.2	0.04	0.28	0.25	0.21	0.34	-0.43	0.33	0.67	0.31	0.24	0.4	0.13
704	D	0.52	0.44	0.24	0	0.95	0.65	0.48	0.56	0.4	0.62	0.5	0.4	0.5	-0.41	0.54	0.7	0.36	0.56	0.62	0.48
705	T	0.18	0.34	-0.02	0.15	-0.01	0.15	0.11	0.11	-0.05	0.17	0.07	0.37	0.15	-0.46	0.33	0.28	0	0.24	0.19	0.13
706	G	0.51	0.41	0.21	0.17	0	0.54	0.46	0.46	0.34	0.6	0.24	0.31	0.36	0.08	0.1	0.47	0.43	0.59	0.15	0.33
707	D	-0.15	-0.11	-0.03	0	0.45	0.12	0.05	0.03	-0.15	-0.04	-0.03	0	0.06	-0.88	0.08	0.21	0.03	0.19	0.13	0.04
708	S	-0.05	-0.13	0.2	-0.15	-0.09	0.15	0.1	0.14	0.01	0.12	0.03	0.19	0.33	-0.64	0	0.42	-0.06	0.04	-0.17	0.19
709	D	0.65	0.64	0.38	0	1.06	1.02	0.83	0.75	0.51	0.83	0.75	0.77	0.71	-0.16	0.81	0.87	0.51	0.92	0.92	0.78
710	E	0	-0.03	0	0.17	0.66	0.09	-0.04	0.17	0.15	0.13	0.14	0.28	0.29	-0.89	0.1	0.43	0.11	-0.26	0.08	0.23
711	W	-0.94	-0.21	-1.39	-0.82	-2.17	-0.63	-0.66	-1.1	-1.64	-0.8	-0.93	-1.13	-1.28	-0.86	-1.18	-1.16	-0.51	0	-0.84	-0.82
712	V	-0.49	-0.5	-0.69	-0.64	-1.25	-0.38	-0.07	-0.56	-0.92	-0.25	-0.22	-0.39	-0.44	-1.03	-0.64	-0.5	-0.31	-0.39	0	-0.55
713	F	0.01	0	-0.41	-0.54	-1.53	0	-0.29	-0.35	-0.55	-0.37	-0.45	-0.4	-0.49	-1.07	0.09	-0.24	-0.47	-0.06	-0.39	-0.18
714	D	0.24	0.27	0.45	0	0.87	0.38	0.13	0.24	0.03	0.26	0.25	0.34	0.22	-0.76	0.42	0.05	0.25	0.45	0.27	0.38
715	K	0.75	0.14	-0.01	-0.19	0.75	0.12	0.33	0.21	0	0.26	0.2	0.13	0.14	-0.34	0.17	0.12	0.03	-0.03	0.05	-0.18
716	K	0.54	0.23	-0.31	-0.49	0.21	0.13	0.25	-0.16	0	0.11	0.24	0.03	-0.1	-0.35	-0.07	0.24	-0.01	0	0.07	-0.05
717	L	-1.03	-0.48	-0.68	-0.73	-1.52	-0.33	-0.1	-0.54	-0.61	-0.17	0	-0.58	-0.59	-1.33	-0.84	-0.61	-0.75	-0.42	-0.29	-0.43
718	L	-1.24	-0.68	-1.04	-1.03	-1.73	-0.56	-0.66	-0.87	-1.5	-0.44	0	-1.01	-0.98	-1.52	-1.04	-1.01	-1.14	-0.92	-0.72	-0.82
719	C	0.18	0	0.15	0.15	-0.4	0.17	0.62	0.2	0.16	-0.03	0.63	0.24	0.23	-0.46	0.24	0.06	0.34	-0.09	0.35	-0.45
720	E	0.42	0.08	0	0.35	0.65	0.25	0.25	0.3	0.13	0.27	0.24	0.21	0.31	-0.58	0.16	0.25	0.14	0.32	0.3	0.3
721	T	0.44	0.35	0.05	0.07	-0.02	0.43	0.32	0.26	-0.18	0.27	0.26	0.25	0.15	-0.75	0.72	0.21	0	0.18	0.25	0.23
722	E	0.45	0.22	0	0.58	1.2	0.26	0.44	0.51	0.25	0.35	0.38	0.49	0.53	-0.4	0.25	0.61	0.35	0.13	0.33	0.27
723	G	-0.48	-0.35	-0.39	-0.38	0	-0.33	-0.49	-0.14	-1.25	-0.23	-0.34	-0.29	-0.18	-0.89	-0.4	-0.41	-0.48	-0.15	-0.6	-0.2
724	R	0.72	-0.16	-0.34	-0.34	0.75	-0.31	-0.24	-0.47	-0.41	-0.12	-0.06	-0.17	-0.21	-1.06	0.24	0	-0.25	-0.69	0.01	-0.28
725	V	-0.71	-0.5	-1.41	-1.7	-2	-0.37	0.28	-1.93	-1.98	-0.53	-0.04	-0.8	-0.85	-0.9	-1.61	-0.96	-0.66	-0.92	0	-1.16
726	R	0.32	-0.13	-0.1	-0.19	0.37	-0.25	0.03	-0.29	-0.26	0.03	0.09	-0.3	-0.15	-0.42	0.1	0	-0.43	-0.46	0.03	-0.44
727	V	-0.99	-0.8	-1.68	-1.63	-2.4	-0.8	-0.38	-1.52	-2.4	-0.71	-0.25	-1.16	-1.1	-1.72	-1.41	-1.39	-0.81	-1.07	0	-1.13
728	E	0.2	0.03	0	0.26	0.22	0.05	0.3	-0.12	-0.09	0.14	0.36	-0.04	-0.06	-0.8	-0.06	0.02	0.02	-0.11	0.33	-0.2
729	T	-0.04	0.13	-0.11	-0.03	-0.19	0.19	0.2	-0.16	-0.76	-0.05	0.15	0.32	0.08	-0.9	0.21	-0.09	0	0.19	0.34	0.33
730	T	0.14	0.24	0.01	0.09	0.42	0.11	0.12	0.08	-0.19	0.03	0.1	0.06	0.36	-0.82	0.19	0.13	0	0.36	0.16	0.13
731	K	1.16	0.38	0.47	0.18	1.31	0.52	0.53	0.67	0	0.64	0.6	0.62	0.66	-0.23	0.56	0.8	0.59	0.5	0.55	0.44
732	D	0.41	0.31	0.52	0	1.07	0.35	0.26	0.09	0.08	0.32	0.3	0.49	0.54	-0.31	0.48	0.42	0.47	0.54	0.48	0.46
733	R	0.51	-0.09	-0.18	0.18	0.76	-0.11	0.07	-0.07	-0.33	0.08	-0.01	0.1	-0.07	-0.55	0.87	0	0.15	-0.56	-0.2	-0.28
734	S	-0.41	-0.62	-1.3	-1.38	-0.66	-0.69	-0.4	-1.27	-1.92	-0.49	-0.23	-0.93	-0.71	-1.73	0	-0.71	-0.33	-0.46	-0.45	-1.12
735	I	-1.83	-0.94	-1.77	-1.99	-3.01	-0.88	0	-2.14	-2.56	-1	-0.14	-1.15	-1.28	-2.69	-1.56	-1.51	-1.23	-1.11	-0.24	-1.14
736	F	-3.76	-3.16	-4.43	-4.38	-4.92	0	-2.31	-4.42	-5.47	-2.82	-2.2	-3.84	-3.46	-5.11	-4.65	-4.01	-4.1	-2.98	-2.99	-2.83
737	T	-0.1	0.64	-0.71	-0.8	-0.78	0.37	0.73	-0.35	-0.86	0.09	0.34	-0.41	-0.41	-1.46	0.07	-0.51	0	0.14	0.82	0.02
738	V	-2.37	-1.8	-3.58	-3.64	-4.08	-1.3	-0.97	-3.41	-4.93	-1.9	-1.16	-2.88	-2.59	-3.82	-3.47	-3.43	-2.45	-1.85	0	-2.22
739	E	0.52	0.31	0	0.74	1.08	0.3	0.6	0.33	0.25	0.37	0.33	0.42	0.48	-0.41	0.39	0.54	0.37	0.21	0.45	0.26
740	G	0.03	-0.15	0.25	0.28	0	-0.09	-0.04	0.14	-0.21	0.11	-0.04	0.19	0.32	-0.61	0.01	0.55	-0.03	0.05	-0.13	-0.01
741	A	0	-0.03	-1.68	-1.46	-0.99	-0.72	-0.1	-1.94	-2.93	-0.43	-0.46	-1.1	-1.2	-1.73	-0.76	-1.08	-0.61	-0.97	-0.38	-1.57
742	E	0.6	0.43	0	0.53	1.54	0.31	0.49	0.49	0.52	0.38	0.5	0.64	0.6	-0.19	0.5	0.93	0.73	0.28	0.7	0.4
743	K	0.76	0.24	-0.21	-0.13	0.56	0.02	0.29	0.06	0	0.17	0.29	0.13	0.08	-0.35	0.21	0.31	0.22	0.01	0.41	0.01
744	E	0.58	0.26	0	0.58	0.91	0.44	0.49	0.6	0.45	0.36	0.37	0.38	0.56	-0.09	0.5	1.16	0.46	0.14	0.35	0.13
745	D	0.01	-0.03	0.34	0	0.65	-0.48	-0.15	0.26	0.09	-0.12	-0.22	0.62	0.67	-0.26	0.48	-0.96	0.55	0.05	-0.03	-0.47
746	E	0.3	0.29	0	0.71	1.04	0.45	0.47	0.23	0.04	0.33	0.4	0.38	0.24	0.04	0.35	0.45	0.44	0.12	0.47	0.41
747	G	-1.45	-1	-1.17	-1.65	0	-1.76	-1.69	-1.05	-2.59	-1.49	-1.76	-1.65	-1.16	-2.58	-1.65	-2.24	-1.9	-1.87	-2.37	-1.66
748	V	-0.68	-0.75	-0.9	-0.89	-1.71	-0.34	-0.2	-0.84	-1.22	-0.25	-0.19	-0.66	-0.6	-1.46	-1.06	-0.66	-0.4	-0.35	0	-0.48
749	Y	-2.51	-1.33	-2.68	-3.34	-2.55	-0.33	-1.1	-2.64	-3.29	-0.9	-1.09	-2.49	-1.12	-2.97	-1.68	-2.69	-1.04	-0.41	-1.42	0
750	T	-0.58	0.23	-0.45	-0.59	-1.49	0.18	0.05	-0.86	-1.15	-0.3	-0.05	-0.41	-0.36	-1.41	-0.14	-0.49	0	-0.21	0.45	0.02
751	V	-2.78	-1.71	-4.13	-4.17	-4.56	-1.85	-1.47	-4.49	-5.98	-2.09	-1.45	-3.45	-3.5	-4.02	-3.81	-4.75	-3.09	-2.97	0	-3.43
752	T	-0.16	0.37	-0.63	-0.87	-1.13	0.19	0.19	-1.01	-1.19	0.45	0.24	-0.67	-0.76	-1.76	0.16	-0.65	0	-0.35	0.7	-0.17
753	V	-2.45	-1.63	-3.95	-3.62	-3.68	-2.07	-1.15	-4.17	-5.95	-2.39	-1.47	-3	-3.15	-3.79	-3.38	-4.29	-2.42	-3.13	0	-3.25
754	K	0.47	0.35	-0.26	-0.29	0.71	0.02	0.33	-0.34	0	0.23	0.32	-0.09	-0.07	-0.48	-0.02	-0.22	0.05	-0.24	0.24	-0.25
755	N	-1.42	-1.12	-1.45	-1.5	-1.91	-1.68	-1.6	-1.54	-1.66	-1.45	-1.52	0	-1.16	-1.93	-1.33	-1.54	-0.79	-1.54	-1.35	-1.57
756	P	0.3	0.26	0.23	0.47	0.08	0.16	0.29	0.06	-0.08	0.11	0.17	0.18	0.03	0	0.27	0.11	0.27	0.02	0.39	-0.02
757	V	-0.17	0.01	-0.12	0.01	-1.22	0.09	0.14	-0.22	-0.33	0.13	-0.07	0.03	0.08	-0.5	-0.28	-0.18	0.04	-0.17	0	-0.18
758	G	-1.39	-1.74	-1.39	-1.48	0	-1.84	-1.83	-1.14	-1.38	-1.6	-2	-1.62	-1.49	-2.39	-1.74	-1.68	-2.16	-1.54	-2.07	-1.42
759	E	0.03	0.12	0	0.33	0.47	0.24	0.07	-0.02	-0.1	0.12	0.23	0.05	0.09	-0.76	0.11	0.2	0.03	-0.01	0.16	0.02
760	D	-0.16	-0.13	-0.1	0	-0.07	-0.12	-0.02	-0.57	-0.41	0.1	0.05	-0.65	-0.2	-1.18	-0.11	-0.32	-0.51	-0.37	0.03	-0.51
761	Q	-0.16	0.19	-0.02	-0.2	-0.21	0.09	0.32	-0.43	-0.4	0.11	0.17	-0.22	0	-0.72	-0.3	-0.18	-0.2	-0.2	0.28	-0.25
762	V	-0.88	-0.96	-0.86	-0.77	-2.27	-0.3	-0.4	-1.1	-1.89	-0.62	-0.49	-0.96	-0.85	-2.04	-1.01	-1.24	-0.71	-0.65	0	-1.12
763	N	0.07	0.42	0.32	0.28	0.01	0.06	0.41	-0.03	0.23	0.42	0.39	0	0.45	-0.62	0.13	0.23	0.32	0.03	0.52	-0.01
764	L	-2.99	-1.6	-2.92	-2.9	-3.66	-1.2	-1.21	-3.26	-4.63	-1.51	0	-2.21	-2.25	-3.79	-2.92	-2.99	-2.21	-2.44	-1.28	-2.3
765	T	-0.17	0.24	-0.12	-0.06	-0.5	0.15	0.36	-0.39	-0.67	0.04	0.43	0.16	-0.02	-0.83	0	0.06	0	0.02	0.54	0.26
766	V	-2.7	-1.86	-4.35	-4.05	-4.13	-1.74	-1.18	-3.97	-5.79	-2.38	-1.44	-3.15	-3.26	-4.08	-3.77	-3.87	-2.74	-2.7	0	-2.96
767	K	0.49	0.16	-0.5	-0.77	-0.08	0.11	0.29	-0.49	0	0.07	0.41	-0.31	-0.18	-0.61	-0.24	-0.15	-0.18	-0.31	0.31	-0.46
768	V	-0.61	-0.6	-2.02	-1.77	-2.33	-0.21	-0.08	-1.07	-3.23	-0.79	-0.27	-1.22	-1.16	-1.88	-1.81	-1.73	-0.71	-0.26	0	-0.58
769	I	-1.18	-0.64	-1	-0.99	-1.78	-0.59	0	-0.87	-1.49	-0.54	-0.46	-0.91	-0.98	-1.33	-0.89	-0.85	-0.88	-0.44	-0.5	-0.73
770	D	0.35	0.42	0.06	0	0.82	0.72	0.48	0.44	0.17	0.59	0.51	0.31	0.37	-0.59	0.18	0.06	0.21	0.47	0.55	0.57
771	V	0.11	0.11	-0.11	0	-0.71	0.1	0.4	-0.01	-0.58	0.25	0.4	0.06	0.1	-0.44	-0.16	0.54	0.1	0.26	0	0.01
772	P	NA	NA	NA	NA	NA	NA	NA	NA	NA	NA	NA	NA	NA	NA	NA	NA	NA	NA	NA	NA
773	D	NA	NA	NA	NA	NA	NA	NA	NA	NA	NA	NA	NA	NA	NA	NA	NA	NA	NA	NA	NA
774	A	0	0.17	0.3	0.25	-0.04	-0.08	0.01	0.08	-0.59	0.14	0.16	0.37	0.19	-0.52	0.15	0.79	0.12	0.09	0	-0.08
775	P	-0.71	-0.61	-0.44	-0.36	-0.6	-0.78	-0.66	-0.33	-1.14	-0.83	-0.57	0	-0.1	0	-0.27	-0.34	-0.46	-0.77	-0.64	-0.84
776	A	0	0.38	0.4	0.36	-0.05	0.04	0.41	0.32	-0.05	0.29	0.42	0.59	0.34	-0.07	0.55	0.17	0.41	0.31	0.38	0.12
777	A	0	0	0.22	0.1	-0.11	-0.08	0.14	0.08	-0.53	-0.07	0.19	0.25	0.12	0.03	0.15	0	0.08	0.13	-0.05	-0.23
778	P	-0.57	-0.39	-0.86	-0.89	-0.75	-0.1	-0.13	-0.83	-0.87	-0.1	-0.33	-0.61	-0.45	0	-0.33	-0.7	-0.25	-0.14	-0.07	-0.55
779	K	-0.34	0.1	-0.22	-0.86	-0.76	0.21	0.45	-0.2	0	0.12	0.49	-0.51	-0.17	-0.47	-0.21	-0.33	-0.07	0.08	0.34	-0.05
780	I	-0.98	-0.2	-0.25	-0.54	-2.17	-0.04	0	-0.1	-0.51	-0.06	0.08	-0.21	-0.18	-1.09	-0.63	-0.21	-0.36	-0.24	0.15	-0.17
781	S	0.46	0.62	0.51	0.37	0.06	0.6	0.71	0.42	0.28	0.59	0.7	0.42	0.53	-0.36	0	0.52	0.45	0.48	0.62	0.56
782	N	0.04	-0.22	-0.11	-0.06	-0.62	0	0.11	-0.01	-0.21	0.01	0.08	0	-0.15	-0.35	-0.26	-0.25	-0.25	-0.18	-0.01	-0.19
783	V	-0.72	-0.43	-0.75	-0.46	-2.3	-0.53	-0.17	-0.65	-1.05	-0.55	-0.29	-0.7	-0.76	-0.83	-0.69	-0.72	-0.41	-0.38	0	-0.6
784	G	-0.76	-1.16	-0.63	-0.54	0	-1.32	-1.16	-1.05	-1.31	-1.27	-1.49	-0.81	-0.82	-1.35	-0.87	-0.79	-0.86	-1.14	-1.35	-0.95
785	E	0.49	0.5	0	0.57	0.42	0.49	0.69	0.48	0.47	0.58	0.63	0.56	0.61	-0.07	0.56	0.46	0.54	0.43	0.69	0.36
786	D	0.1	-0.02	0.16	0	0.21	-0.03	0.04	0.26	-0.11	0.15	0.16	0.29	0.36	-0.56	0.18	0.13	0.14	-0.47	0.22	-0.17
787	S	-0.91	-0.66	-0.57	-0.55	-1.16	-0.8	-0.74	-0.85	-0.79	-0.86	-0.63	-0.68	-0.87	-1.34	0	-0.6	-0.69	-0.87	-0.72	-0.89
788	C	-1.16	0	-2.2	-2.11	-2.29	-0.78	-0.34	-2.2	-2.08	-1.07	-0.66	-1.38	-1.52	-1.56	-1.34	-1.54	-0.72	-1.15	-0.25	-0.96
789	T	-0.85	-0.04	-0.55	-0.89	-1.4	-0.07	0.07	-0.81	-0.98	-0.29	-0.2	-0.42	-0.68	-1.32	-0.74	-0.33	0	-0.15	0.19	-0.39
790	V	-3.39	-2.12	-3.78	-3.93	-4.65	-1.91	-1.23	-3.77	-4.34	-1.95	-1.11	-2.92	-2.92	-3.53	-3.41	-3.33	-2.47	-2.43	0	-2.7
791	Q	0.32	0.6	0.44	0.4	-0.56	0.71	0.79	0.35	0.25	0.58	0.68	0.32	0	-0.53	0.37	0.5	0.33	0.31	0.78	0.49
792	W	-1.64	-1.54	-1.81	-1.7	-2.38	-0.29	-1.29	-1.62	-2.38	-1.09	-1.2	-1.22	-1.1	-2.6	-1.99	-1.28	-1.21	0	-1.05	-0.55
793	E	0.12	0.02	0	0.36	0.2	0.22	0.11	0.25	-0.37	0.3	0.3	0.36	0.35	-0.96	0.11	0.19	0.21	0.41	0.12	0.24
794	P	0.54	0.34	0.92	0.85	0.45	0.62	0.44	0.7	0.31	0.55	0.38	0.54	0.64	0	0.45	0.42	0.44	0.72	0.53	0.49
795	P	-1.13	-1.2	-1.23	-0.96	-1.2	-1.25	-1.12	-1.36	-1.74	-1.42	-1.12	-0.76	-0.93	0	-0.83	-1.26	-0.89	-1.45	-1.04	-1.38
796	A	0	0.34	0.42	0.52	0.18	0.21	0.43	0.36	0.12	0.31	0.48	0.44	0.32	0.22	0.53	0.38	0.39	0.25	0.4	0.15
797	Y	-1.02	-0.57	-0.18	-0.52	-1.31	-0.26	-0.46	-0.08	-0.35	-0.34	-0.38	-0.23	-0.17	-0.72	-0.4	-0.07	-0.29	-0.07	-0.33	0
798	D	-0.31	-0.29	0.11	0	-0.34	-0.26	-0.12	-0.38	-0.14	0.14	0.18	0.01	0.14	-0.94	0.1	0.07	0.08	-0.44	0.03	-0.17
799	G	-0.96	-0.9	-0.28	-0.38	0	-1.04	-1.03	-0.77	-0.91	-1.01	-0.72	-0.67	-0.57	-1.6	-0.75	-0.69	-0.94	-0.75	-1.17	-0.67
800	G	-0.43	-0.66	0.08	0.08	0	-0.76	-0.89	-0.23	-0.37	-0.66	-0.62	-0.14	-0.09	-0.42	-0.08	-0.04	-0.29	-0.63	-0.74	-0.46
801	Q	-0.31	-0.05	-0.03	0.05	-0.6	-0.11	0.17	0.06	-0.44	0.07	-0.09	-0.16	0	-0.67	-0.34	-0.35	0.01	-0.18	-0.1	-0.43
802	P	0.33	0.12	0.52	0.59	0.17	-0.01	0.28	0.28	0.14	0.12	0.22	0.29	0.34	0	0.34	0.19	0.39	-0.19	0.57	-0.14
803	I	-2.31	-1.48	-1.73	-2.05	-2.95	-1.17	0	-1.61	-2.44	-0.99	-0.88	-1.68	-1.76	-2.69	-2.18	-1.95	-2.05	-1.11	-1.08	-1.33
804	L	-1.05	-0.13	-0.17	-0.25	-1.66	0.03	0.11	-0.44	-0.52	-0.02	0	-0.39	-0.26	-1.64	-0.52	-0.54	-0.39	-0.14	0.06	-0.14
805	G	-0.52	-0.64	-0.07	-0.25	0	-0.83	-0.54	0.36	-0.6	-0.6	-1.44	-0.02	-0.06	-0.64	-0.34	-0.02	-0.14	-0.47	-0.94	-0.5
806	Y	-2.38	-1.69	-2.82	-3.1	-3.45	-1.58	-2.75	-2.73	-3.14	-2.08	-2.3	-2.45	-2.05	-3.05	-1.95	-2.46	-2.11	-1.59	-2.43	0
807	I	-2.5	-1.05	-2.47	-2.31	-3.74	-0.85	0	-2.1	-2.32	-0.88	-1.12	-1.56	-1.43	-2.78	-2.19	-1.12	-1.32	-0.78	-0.7	-1.31
808	L	-3.83	-2.3	-3.29	-4.04	-4.54	-1.7	-1.32	-3.44	-3.91	-1.76	0	-3.19	-2.45	-4.62	-3.14	-3.09	-2.85	-1.61	-1.66	-2.01
809	E	-0.7	-0.41	0	-1.39	-1.65	0.01	-0.27	-0.8	-1.39	-0.31	-0.36	-0.72	-0.79	-1.6	-1.26	-0.39	-0.66	-0.16	-0.22	-0.36
810	R	-1.6	-1.17	-1.26	-1.94	-2.04	-0.65	-0.68	-1.22	-1.7	-0.7	-1.12	-1.2	-0.78	-2.17	-1.88	0	-1.27	-0.62	-1.04	-0.65
811	K	-0.93	-0.5	-1.52	-1.97	-1.21	-0.36	-0.32	-0.88	0	-0.36	-0.27	-0.58	-0.46	-1.01	-1.26	-0.03	-0.49	-0.8	-0.37	-0.15
812	K	0.03	0.22	-0.09	-0.54	-0.23	0.49	0.23	0	0	0.26	0.19	-0.09	0.03	-0.5	-0.04	0.03	-0.04	0.17	0.27	0.09
813	K	0.29	0.43	0.41	-0.06	0.29	0.35	0.63	0.32	0	0.46	0.46	0.35	0.32	0.12	0.22	0.69	0.26	0.48	0.53	0.36
814	K	0.04	0.1	0.12	-0.2	0.38	0.07	0.22	0.23	0	0.21	0.18	0.29	0.35	-0.31	0.28	0.62	0.34	-0.07	0.25	-0.07
815	S	-0.02	0.08	0.18	0.21	0.01	-0.01	0.43	0.07	-0.12	-0.14	0.32	0.18	0.21	-0.53	0	0.38	0.27	0	0.33	-0.05
816	Y	-0.49	0.05	-0.06	-0.24	-1.03	0.52	0.13	0.5	-0.43	0.39	0.1	0.02	0.07	-0.8	-0.02	0.25	0.02	0.54	0.11	0
817	R	0.25	-0.37	0.1	0.06	0.41	-0.42	0.07	0.35	0.18	-0.03	0.03	0.19	0.25	-0.5	0.1	0	0.05	-0.15	0.07	-0.26
818	W	-1.58	-0.99	-1.59	-1.56	-2.12	-0.82	-1	-0.87	-1.49	-0.95	-1.04	-0.96	-1.03	-1.49	-1.42	-0.91	-0.96	0	-0.9	-0.67
819	M	-0.56	-0.11	-0.35	-0.8	-1.53	0.11	0.35	-0.02	-0.6	0	0.23	-0.27	-0.06	-0.51	-0.68	-0.3	-0.34	0.11	0.16	-0.22
820	R	0	0	0.02	-0.23	-0.25	0.45	0.45	-0.14	-0.24	0.32	0.48	-0.21	0.04	-0.89	-0.16	0	-0.15	0.24	0.34	0.12
821	L	-2.04	-1.04	-2.1	-2.73	-2.68	-0.85	-0.76	-2.06	-1.4	-0.74	0	-1.52	-1.12	-2.87	-1.87	-1.48	-1.35	-0.68	-0.66	-0.81
822	N	-0.2	-0.09	0.16	-0.78	-1.23	0.13	-0.18	0.09	-0.27	0.06	0.1	0	0.2	-1.34	-0.35	0.32	0.27	0.19	0.18	0.05
823	F	-0.39	-0.42	0.12	-0.09	-1.31	0	-0.09	0.24	-0.1	0.23	-0.08	-0.09	0.17	-0.84	-0.3	0.16	-0.13	0.21	-0.09	0.1
824	D	0.14	0.21	0.2	0	-0.02	0.25	0.42	0.1	-0.18	0.3	0.48	0.31	0.35	-0.54	0.18	0.09	0.06	0.14	0.45	0.04
825	L	-0.63	-0.19	-0.01	-0.13	-1.25	-0.15	0.19	-0.07	-0.55	0.17	0	-0.29	-0.04	-1.08	-0.25	-0.23	-0.3	0.06	0.05	0.01
826	I	-1.6	-0.4	-0.47	-0.99	-2.71	-0.56	0	-0.65	-0.77	-0.22	-0.29	-0.63	-0.49	-1.5	-0.65	-0.6	-0.51	-0.64	-0.26	-0.7
827	Q	0.39	0.38	0.63	0.63	0.45	0.54	0.56	0.53	0.41	0.51	0.59	0.53	0	-0.09	0.48	1.38	0.51	0.55	0.53	0.48
828	E	0.12	0.01	0	0.42	0.02	0.19	0.26	0.1	0.04	0.2	0.33	0.12	0.27	-0.47	0.13	0.2	0.13	0.07	0.3	-0.02
829	L	-1.72	-0.94	-0.5	-0.86	-2.42	-0.37	-0.36	-0.73	-1.36	-0.5	0	-0.97	-0.65	-1.96	-1.03	-0.87	-1.11	-0.37	-0.45	-0.62
830	S	-0.08	-0.22	0.24	0.13	-0.12	-0.07	0.15	0.1	0.06	0.04	-0.01	0.09	0.22	-0.72	0	0.13	0.01	0.12	0.17	0.09
831	H	-0.88	-0.62	-0.46	-1.24	-1.05	-0.23	-0.03	0	-0.57	0.03	0.03	-0.51	-0.41	-1.05	-0.52	-0.39	-0.52	-0.02	-0.41	-0.25
832	E	-0.12	0.09	0	-0.11	-0.54	0.28	0.52	-0.18	-0.36	0.28	0.52	-0.06	0.05	-0.81	-0.14	0.18	-0.03	0.31	0.52	-0.04
833	A	0	-0.65	-3.12	-2.73	-1.53	-0.54	-0.65	-2.26	-2.8	-0.9	-0.64	-1.49	-1.48	-1.98	-1.39	-1.67	-1.41	-0.94	-0.89	-1.24
834	R	0.48	0.38	0.22	0.02	0.48	0.27	0.72	0.66	0.1	0.54	0.66	0.36	0.62	-0.16	0.5	0	0.51	0.22	0.37	0.22
835	R	-0.01	-0.16	0.23	-0.09	0.35	-0.51	0.04	0.05	-0.24	0.06	0.07	0.29	0.27	-0.53	0.09	0	0.04	-0.63	0	-0.47
836	M	-2.72	-1.84	-2.34	-2.75	-4.1	-1.13	-1.21	-2.49	-2.82	0	-1.31	-2.49	-1.95	-2.79	-2.74	-2.29	-1.9	-1.53	-1.34	-1.89
837	I	-0.62	0.02	-0.18	-0.22	-1.67	0.07	0	-0.13	-0.52	0.21	0.22	-0.21	0.03	-0.97	-0.18	0.17	0.02	-0.08	0.34	0.05
838	E	0.23	0.1	0	0.33	0.42	0.23	0.35	0.22	0.04	0.32	0.32	0.17	0.22	-0.36	0.24	0.39	0.34	0.24	0.54	0.26
839	G	-1.18	-1.31	-0.79	-0.71	0	-1.41	-1.48	-0.86	-1.06	-1.24	-1.27	-0.74	-0.85	-1.2	-0.92	-0.73	-1.01	-1.16	-1.73	-1.02
840	V	-0.85	-0.45	-0.99	-1.13	-1.61	-0.47	-0.07	-0.55	-0.88	-0.53	-0.29	-0.38	-0.53	-1.37	-0.66	-0.27	-0.27	-0.26	0	-0.58
841	V	-0.45	-0.16	-0.45	-0.37	-1.9	0.2	0.19	-0.16	-0.43	0.03	0.2	-0.1	-0.2	-0.78	-0.37	0.14	-0.04	0.1	0	-0.18
842	Y	-4.1	-2.84	-3.48	-3.66	-4.84	-1.34	-2.25	-2.98	-3.5	-1.73	-2.23	-3.07	-2.97	-3.73	-3.45	-2.52	-2.68	-1.61	-2.26	0
843	E	-0.64	-0.39	0	-1.08	-1.31	0.09	0.41	-1.08	-1.31	0	0.28	-0.51	-0.74	-1.96	-1.26	-0.43	-0.18	-0.05	0.13	-0.45
844	M	-3.66	-2.26	-3.79	-4.3	-5.36	-1.75	-1.57	-3.02	-3.89	0	-1.82	-2.97	-2.37	-4.41	-4.2	-2.99	-3.24	-1.98	-1.96	-2.36
845	R	-1.63	-1.12	-1.14	-1.51	-1.67	-1.24	-0.86	-1.13	-0.4	0.17	-0.59	-0.86	-0.13	-1.78	-1.2	0	-0.68	-0.44	-0.94	-0.33
846	V	-2.99	-2.28	-3.27	-3.91	-4.22	-1.86	-1.23	-3.35	-4.03	-1.98	-1.59	-2.81	-2.68	-2.9	-3.27	-3.1	-2.06	-2.25	0	-2.38
847	Y	-2.65	-1.01	-2.21	-1.94	-4.08	-0.28	-0.58	-0.94	-1.44	-0.03	-0.45	-1.67	-0.84	-2.71	-2.09	-0.88	-1.16	0.1	-0.85	0
848	A	0	-0.86	-2.33	-3.06	-1.69	-1.21	-1.28	-2.14	-2.94	-1.48	-1.4	-1.9	-1.93	-2.04	-1.5	-1.96	-1.77	-1.48	-1.54	-1.92
849	V	-1	-0.71	-0.86	-1.57	-2.64	-0.2	0.11	-0.83	-0.9	-0.21	-0.12	-0.6	-0.6	-1.69	-1.29	-0.48	-0.5	-0.34	0	-0.59
850	N	-2.42	-1.85	-1.04	-1.17	-3.2	-2.15	-1.47	-1.24	-1.34	-1.37	-1.43	0	-0.99	-2.43	-1.56	-1.67	-1.24	-1.59	-1.7	-2.19
851	A	0	0.13	0.49	0.64	0.37	0.45	0.53	0.5	0.37	0.5	0.58	0.52	0.53	0.01	0.59	0.54	0.5	0.39	0.52	0.34
852	I	-1.08	-0.4	-0.21	-0.43	-1.7	-0.4	0	-0.29	-0.33	-0.36	-0.18	-0.26	-0.28	-0.89	-0.54	-0.17	-0.31	-0.64	-0.01	-0.47
853	G	-1.42	-1.47	-0.79	-1.08	0	-1.13	-1.37	-1.05	-1.46	-1.03	-1.12	-1.06	-0.94	-1.99	-1.51	-1.28	-1.59	-1.17	-1.96	-1.26
854	M	-0.03	0.2	0.13	-0.03	-0.72	0.56	0.4	0.49	0.05	0	0.44	0.27	0.27	-0.38	0.06	0.38	0.39	0.45	0.46	0.43
855	S	-1.16	-1.17	-1.19	-1.11	-0.89	-1.57	-1.11	-1.19	-1.41	-1.55	-1.51	-1.07	-1.42	-1.06	0	-1.26	-0.89	-1.32	-1.16	-1.58
856	R	0.14	-0.08	0.16	-0.11	0.21	0.05	0.46	0.03	-0.25	0.31	0.44	0.07	0.22	-0.43	0.04	0	-0.01	0.01	0.12	-0.07
857	P	-0.17	-0.09	-0.12	-0.17	-0.12	-0.17	0.24	-0.48	-0.32	-0.29	-0.14	-0.02	-0.06	0	0.14	-0.2	0.24	-0.29	0.39	-0.46
858	S	-0.58	-0.47	-1.68	-1.63	-0.83	-0.96	-0.4	-1.25	-1.56	-0.85	-0.54	-0.73	-0.71	-1.4	0	-1.12	-0.38	-0.56	-0.6	-0.87
859	P	0.03	0.23	0.18	0.2	-0.2	0.43	0.3	0.38	-0.05	0.42	0.23	0.17	0.23	0	0.06	0.37	0.04	0.33	0.39	0.3
860	A	0	0.38	0.03	0.07	-0.18	0.16	0.59	0.28	0.09	0.14	0.29	0.1	0.03	0.37	0.45	0.15	0.34	0.38	0.52	0.07
861	S	-0.71	-0.61	-1.23	-1.21	-0.91	-0.79	-0.69	-0.91	-1.39	-1.07	-0.79	-0.66	-0.7	-1.19	0	-0.83	-0.45	-0.44	-0.65	-1
862	Q	0.19	0.03	0.29	0.24	0.23	0.22	0.44	0.32	-0.14	0.19	0.37	0.09	0	-0.57	0.03	0.34	0.08	0.37	0.34	0.3
863	P	-0.03	0.04	-0.43	-0.46	-0.43	-0.14	0.07	-0.3	-0.4	0.01	-0.12	-0.25	-0.09	0	-0.16	-0.27	-0.17	-0.23	0.14	-0.37
864	F	-1.85	-1.63	-1.38	-1.77	-3.41	0	-1	-1.23	-1.52	-0.73	-1.07	-1.36	-0.9	-2.51	-1.83	-0.77	-1.49	-0.58	-1.43	-0.75
865	M	0.06	0.37	0.04	0.22	-0.56	0.5	0.44	0.32	0.08	0	0.27	0.14	0.13	-0.22	-0.05	0.09	0.04	0.35	0.33	0.24
866	P	-0.87	-0.58	-0.87	-0.78	-1.37	-0.66	-0.79	-0.99	-1.47	-0.73	-0.86	-0.93	-0.7	0	-0.92	-1.09	-0.66	-1.05	-0.73	-0.94
867	I	-0.62	-0.11	0.22	0.08	-1.26	-0.03	0	0.16	-0.02	-0.07	0.15	-0.07	-0.05	-0.61	-0.2	0.18	-0.11	-0.01	0.18	-0.01
868	G	0.14	-0.04	0.45	0.57	0	-0.01	-0.11	0.12	0.05	0.11	-0.11	0.36	0.15	-0.16	0.2	0.37	0.07	0.26	-0.18	0.05
869	P	-0.1	-0.13	0.03	-0.08	-0.26	0.09	-0.12	0.21	-0.33	0.05	-0.27	-0.09	0.04	0	-0.07	-0.27	-0.23	-0.22	-0.01	-0.16
870	P	0.01	-0.14	-0.13	-0.16	0.05	0.09	0.06	0.19	-0.11	0.07	-0.02	-0.02	0.12	0	0.24	1.14	0.01	0.14	0.19	0.1
871	S	NA	NA	NA	NA	NA	NA	NA	NA	NA	NA	NA	NA	NA	NA	NA	NA	NA	NA	NA	NA
872	E	-0.07	0.01	0	-0.13	-0.12	0.01	0.21	-0.07	-0.1	0.16	0.18	-0.16	-0.04	-0.8	-0.13	0.93	-0.15	0.04	0.2	-0.12
873	P	-1.39	-1.18	-1.02	-0.84	-1.32	-0.95	-1.06	-0.8	-1.3	-1.01	-1.07	-0.84	-0.86	0	-1.05	-1.19	-0.77	-1.09	-1.1	-1.32
874	T	0.13	0.41	0.48	0.46	-0.19	0.62	0.45	0.35	0.27	0.4	0.48	0.33	0.4	-0.69	0.34	0.62	0	0.49	0.39	0.5
875	H	0.07	0.18	-0.04	0.03	-0.03	0.27	0.24	0	-0.02	0.27	0.01	0.09	0.06	-0.49	-0.06	0.21	0.16	0.09	-0.05	0.02
876	L	-2.42	-1.32	-1.48	-1.98	-3.1	-1.22	-0.96	-1.57	-2.35	-1.07	0	-1.86	-1.6	-2.73	-1.69	-1.47	-1.65	-1.14	-1.29	-1.28
877	A	0	-0.18	0.21	-0.11	-0.54	0	0.18	0.2	-0.06	0.1	0.25	0.02	-0.31	-0.36	-0.12	0.42	-0.1	-0.09	0.03	-0.21
878	V	0.03	0.42	-0.28	-0.21	-1.38	0.22	0.55	0.24	-0.56	0.36	0.51	0.02	0.02	-0.52	-0.08	0.21	0.2	0.41	0	0.04
879	E	0.24	0.77	0	0.63	-0.07	0.75	0.87	0.61	0.31	0.89	0.98	0.62	0.83	-1.06	0.51	0.42	0.42	0.86	0.58	0.6
880	D	0.4	0.25	-0.1	0	0.04	0.28	0.32	0.46	0.2	0.47	0.46	0.19	0.47	-0.21	0.16	0.39	0.29	0.4	0.32	0.55
881	V	-0.57	-0.31	-0.77	-0.97	-2.12	-0.25	-0.07	-0.34	-1.15	-0.17	-0.16	-0.48	-0.54	-0.75	-0.65	-0.53	-0.23	-0.07	0	-0.28
882	S	-0.3	-0.1	-0.33	-0.36	-0.59	-0.54	-0.53	-0.32	-0.27	-0.58	-0.49	-0.27	-0.4	-1.02	0	0.32	-0.53	-0.37	-0.65	-0.53
883	D	0.6	1.04	0.71	0	0.34	0.73	0.82	1.04	0.82	1.01	1.1	0.96	0.89	0.1	1.15	0.88	1.02	0.64	1	0.94
884	T	-0.11	0.02	0.05	0.22	0	0.03	0.05	0.13	-0.1	-0.04	0.07	0.23	0.12	-0.67	0.25	0.15	0	0.06	0.04	0.09
885	T	-0.23	-0.16	-0.03	-0.1	-0.63	-0.2	0.08	-0.08	-0.7	-0.02	0.16	0	-0.2	-0.98	-0.31	0.13	0	-0.35	-0.17	-0.19
886	V	-2.02	-1.27	-2.53	-2.47	-3.71	-1.28	-0.67	-2.31	-3.02	-1.15	-0.93	-1.9	-1.87	-2.31	-2.32	-1.36	-1.26	-1.37	0	-1.61
887	S	-0.4	0.06	-0.17	-0.83	-0.86	0.39	0.24	0.03	-0.25	0.23	0.27	-0.41	-0.18	-1.55	0	-0.15	-0.07	0.17	0.22	-0.1
888	L	-3.01	-1.92	-2.33	-2.93	-4.54	-1.69	-1.35	-2.68	-3.05	-1.49	0	-2.47	-2.06	-3.31	-2.84	-2.23	-2.22	-1.85	-1.84	-2.27
889	K	-0.11	0.4	-0.41	-0.45	-1.12	0.06	0.24	-0.11	0	0.28	0.4	-0.22	-0.14	-0.56	-0.4	0.5	-0.07	0.02	0.29	-0.14
890	W	-2.16	-2.22	-1.86	-1.79	-3.14	-0.83	-1.36	-2.08	-2.37	-1.25	-1.59	-1.58	-1.38	-2.11	-2.51	-1.21	-1.66	0	-1.52	-0.76
891	R	0.1	0.22	0.32	0.21	-0.01	0.23	0.62	0.25	0.06	0.39	0.43	0.15	0.31	-0.57	0.19	0	0.11	0.32	0.19	0.25
892	P	0.76	0.7	1.03	0.93	0.48	1.13	0.58	0.93	0.7	0.89	0.65	0.63	0.76	0	0.72	0.77	0.6	1	0.66	0.85
893	P	-1.06	-0.85	-0.99	-0.81	-1.15	-1.41	-1.16	-1.17	-1.35	-1.47	-1.16	-0.52	-0.79	0	-1.03	-1.23	-0.84	-1.47	-1.12	-1.7
894	E	0.52	0.6	0	0.49	0.31	0.66	0.75	0.47	0.26	0.73	0.77	0.42	0.46	-0.24	0.47	0.76	0.51	0.68	0.68	0.65
895	R	0.24	0.09	0.25	0.17	0.36	0.09	0.56	0.45	0.29	0.26	0.64	0.33	0.48	-0.35	0.2	0	0.29	0.17	0.32	0.19
896	V	-0.31	-0.17	-0.22	-0.05	-1.39	-0.41	-0.07	-0.14	-0.59	-0.09	-0.18	-0.06	-0.32	-0.46	-0.18	0.04	-0.06	-0.22	0	-0.18
897	G	-0.71	-0.56	-0.34	-0.36	0	-0.78	-0.8	-0.5	-0.62	-0.78	-0.66	-0.6	-0.57	-1.15	-0.63	-0.39	-0.65	-0.51	-0.83	-0.57
898	A	0	-0.15	0.3	0.22	0.01	-0.5	-0.31	-0.11	-0.27	-0.4	-0.37	0.05	-0.15	-0.25	0.13	0.07	-0.09	-0.66	-0.28	-0.38
899	G	0.33	0.24	0.43	0.37	0	0.44	0.32	0.38	-0.07	0.41	0.22	0.07	0.15	-0.14	0.04	0.12	0.1	0.5	0.24	0.36
900	G	0.05	0.17	0.52	0.62	0	0.25	0.09	0.34	0.09	0.4	0.21	0.42	0.28	-0.12	0.33	0.35	0.24	0.04	0.14	0.19
901	L	-2.26	-1.1	-1.14	-1.59	-3.02	-1.07	-0.53	-1.11	-1.89	-0.69	0	-1.8	-1.3	-2.2	-1.93	-1.81	-1.69	-0.9	-1	-1.59
902	D	0.32	0.54	0.38	0	0.21	0.61	0.61	0.14	-0.05	0.61	0.7	0.39	0.48	-0.88	0.45	0.46	0.45	0.53	0.7	0.65
903	G	-0.63	-0.76	-1.3	-1.13	0	-0.71	-0.68	-0.11	-0.35	-1.38	-1.32	-0.19	-0.52	-1.42	-0.91	-0.55	-0.7	-0.74	-1.26	-0.61
904	Y	-2.53	-1.7	-2.23	-2.46	-3.81	-1.07	-1.62	-2.13	-2.93	-1.49	-1.63	-2.22	-1.9	-2.52	-2.33	-1.53	-1.5	-0.66	-1.79	0
905	S	-0.54	-0.53	-0.16	-0.64	-1.63	0.01	0.16	-0.29	-0.6	0.01	-0.13	-0.24	-0.59	-1.36	0	0.02	-0.22	-0.06	-0.2	-0.5
906	V	-2.57	-1.98	-2.92	-2.79	-4.14	-1.57	-1.3	-2.75	-3.21	-1.83	-1.25	-2.41	-2.57	-2.94	-2.98	-2.87	-1.81	-1.7	0	-2.54
907	E	-0.83	-0.31	0	-0.69	-1.6	0.02	-0.28	-0.57	-0.68	0.16	0.23	-0.53	-0.31	-1.61	-1.09	-0.33	-0.53	-0.13	0.01	-0.18
908	Y	-1.98	-0.7	-1.11	-1.23	-2.92	0.09	-0.42	-0.45	-1.35	-0.26	-0.85	-0.69	-0.47	-1.95	-1.01	0.05	-0.77	0.13	-0.5	0
909	C	-0.86	0	-0.91	-0.99	-1.59	-0.54	-0.2	-1.18	-0.69	-0.52	-0.35	-0.47	-0.55	-1.68	-0.81	-0.35	-0.16	-0.98	-0.25	-0.96
910	P	0.34	0.21	0.15	0.31	-0.25	0.45	0.46	0.2	0.11	0.36	0.62	0.26	0.26	0	0.14	0.57	0.36	0.36	0.43	0.39
911	E	0.95	1.07	0	0.8	0.59	1.01	1.12	0.67	0.67	1.04	1.18	0.66	0.78	-0.16	0.79	0.75	0.69	1.09	1.06	0.86
912	G	0.29	0.39	0.35	0.45	0	0.4	0.19	0.6	0.11	0.43	0.19	0.4	0.36	-0.55	0.26	0.51	0.24	0.35	0.07	0.32
913	C	0.34	0	0.06	0.1	-0.05	-0.31	0.21	-0.1	-0.1	-0.26	0.06	0.26	0.12	-0.28	0.13	-0.09	0.15	-0.35	0.08	-0.51
914	S	0.28	0.32	0.58	0.41	0.19	0.32	0.62	0.39	0.2	0.41	0.59	0.25	0.39	-0.22	0	0.7	0.35	0.18	0.36	0.26
915	E	0.26	0.31	0	0.38	0.06	0.52	0.59	0.39	0.32	0.55	0.59	0.25	0.36	-0.51	0.21	0.57	0.18	0.13	0.41	0.5
916	W	-1.02	-0.33	-0.61	-0.55	-1.74	-0.74	-0.87	-0.71	-1.12	-0.76	-0.94	-0.7	-0.67	-1.37	-1.23	-0.76	-0.77	0	-0.81	-0.64
917	V	-0.36	-0.09	-0.59	-0.52	-2.17	-0.21	-0.05	-0.3	-0.53	-0.25	-0.11	-0.21	-0.25	-1	-0.36	0.75	-0.29	0.04	0	-0.17
918	A	0	0.46	0.86	0.76	0.27	0.47	0.74	0.58	0.38	0.64	0.65	0.48	0.64	-0.21	0.25	0.76	0.57	0.6	0.41	0.62
919	A	0	0.28	-0.23	-0.21	-0.47	0.13	0.41	0.16	-0.83	0	0.09	-0.15	-0.1	-0.35	0.07	0.02	-0.3	0.04	0.22	-0.14
920	L	-0.67	0.14	-0.13	-0.17	-1.35	-0.06	0.26	0	-0.28	0.03	0	-0.17	0	-0.65	-0.38	-0.06	-0.27	0.19	-0.09	-0.04
921	Q	0.02	0.25	-0.02	0.02	-0.09	0.18	0.45	0.29	0.06	0.42	0.4	0.19	0	-0.63	-0.1	0.58	0.26	0.29	0.36	0.2
922	G	0.06	0.16	0.1	0.08	0	-0.18	-0.09	0.16	-0.04	0.14	-0.23	-0.03	-0.14	-0.7	-0.2	-0.22	-0.34	0.13	-0.33	-0.06
923	L	-0.41	0.12	-0.3	-0.31	-1.04	0.12	0.16	0.14	-0.1	0.21	0	-0.04	0.03	-0.4	-0.12	0.24	-0.06	0.14	0.17	0.16
924	T	-0.45	-0.15	-0.32	-0.22	-1.12	-0.17	0.24	-0.5	-0.88	-0.38	0.01	-0.34	-0.68	-0.79	-0.11	0.05	0	-0.17	-0.11	-0.51
925	E	0.7	0.7	0	0.61	0.68	0.88	0.92	0.76	0.62	1.03	0.97	0.62	0.82	-0.06	0.66	0.71	0.62	0.71	0.73	0.48
926	H	0.08	0.25	0.18	-0.05	0	0.26	0.31	0	0.18	0.33	0.4	-0.14	0.04	0.1	0.02	0.29	0.14	-0.07	0.2	0.22
927	T	-0.15	0.01	0.22	0.2	-0.51	0.22	0.28	0.11	-0.07	0.11	0.29	0.13	0.02	-0.8	0.1	0.31	0	0.16	0.3	0.09
928	S	0.39	0.18	0.47	0.27	-0.21	0.62	0.43	0.28	0.24	0.3	0.47	0.11	0.19	-0.5	0	0.47	0.2	0.46	0.33	0.31
929	I	-2.05	-1.05	-1.58	-1.34	-3.21	-0.79	0	-1.26	-1.84	-0.86	-0.77	-1.33	-1.26	-2.14	-1.46	-0.83	-1.46	-1.09	-0.91	-1.12
930	L	-0.96	-0.3	-0.28	-0.41	-2.03	-0.3	-0.18	-0.08	-1.06	-0.13	0	-0.44	-0.48	-0.85	-0.49	-0.2	-0.36	0.05	-0.13	-0.36
931	V	-1.64	-0.83	-2.05	-1.82	-3.15	-0.98	-0.38	-2.05	-3.2	-0.96	-0.57	-1.24	-1.57	-2.01	-2.07	-1.44	-0.98	-0.92	0	-1.44
932	K	0.11	0.21	0.12	-0.03	0.08	0.53	0.21	0.53	0	0.52	0.36	0.28	0.24	-0.45	0.17	0.66	0.27	0.17	0.32	0.31
933	D	-0.55	-0.35	-0.12	0	-0.02	-0.52	-0.73	-0.12	-0.39	-0.37	-0.33	0.08	0.01	-1.23	-0.15	-0.06	-0.13	-0.6	-0.36	-0.84
934	L	-2.66	-1.92	-2.01	-2.42	-3.66	-1.63	-1.31	-2.16	-2.75	-1.45	0	-2.09	-1.31	-2.72	-2.58	-2.21	-2.2	-1.89	-1.75	-2.38
935	P	-0.11	0.05	-0.02	-0.02	-0.12	0.14	0.19	0.05	-0.11	-0.02	0.02	-0.05	-0.09	0	-0.22	0.36	0	-0.18	0.11	0.07
936	T	0.15	0.25	0.38	0.38	0.04	0.57	0.7	0.43	0.24	0.51	0.57	0.3	0.2	-0.32	0.42	0.5	0	0.29	0.52	0.36
937	G	-0.56	-0.6	-0.24	-0.26	0	-0.72	-0.73	-0.2	-0.41	-0.42	-0.9	-0.26	-0.31	-1.06	-0.43	-0.33	-0.43	-0.53	-0.91	-0.37
938	A	0	-0.12	-0.04	0.1	-0.21	-0.15	-0.03	0.1	-0.92	-0.12	-0.2	-0.05	-0.26	-0.57	-0.11	-0.17	-0.16	0.04	-0.07	-0.31
939	R	-0.29	-0.07	0.1	-0.53	-1.22	-0.04	0.18	-0.09	-0.04	0.05	0.15	-0.35	-0.02	-0.91	-0.4	0	-0.31	0.15	-0.17	-0.13
940	L	-2.88	-1.95	-2.11	-2.66	-3.75	-1.86	-1.47	-2.18	-2.64	-1.38	0	-1.98	-1.5	-3.14	-2.2	-2.1	-1.88	-1.25	-1.69	-1.76
941	L	-1.43	-0.47	-0.36	-0.83	-2.68	-0.41	-0.6	-0.45	-0.92	-0.41	0	-0.51	-0.5	-1.96	-0.94	-0.21	-0.29	-0.5	-0.63	-0.42
942	F	-3.85	-2.29	-2.95	-3.35	-5.3	0	-2.46	-3.46	-3.59	-2.17	-2.56	-2.84	-2.76	-3.8	-4.12	-2.33	-3.08	-2.05	-2.81	-2.18
943	R	-1.21	-1.03	-0.74	-1.11	-1.46	-0.39	-0.66	-0.76	-1.07	-0.33	-0.76	-0.65	0.05	-1.75	-1.34	0	-0.73	-0.94	-0.91	-0.21
944	V	-1.98	-1.28	-1.92	-1.74	-3.7	-1.16	-0.91	-2.75	-3.44	-1.19	-1.36	-1.86	-2.18	-2.94	-2.5	-2.33	-1.39	-1.54	0	-1.74
945	R	-0.78	-0.24	-0.17	-0.34	-1.28	-0.38	-0.21	-0.52	-0.7	0.37	-0.15	-0.16	-0.19	-1.6	-0.51	0	-0.59	-0.35	-0.4	-0.5
946	A	0	-0.85	-1.58	-1.69	-1.31	-1	-1.05	-1.71	-2.71	-1.09	-1.14	-1.83	-1.54	-1.82	-1.29	-1.55	-1.35	-1.02	-1.2	-1.09
947	H	-0.4	0.14	0.19	-0.16	-1.1	0.68	0.64	0	0.06	0.49	0.72	0.24	0.31	-0.68	-0.48	0.49	0.44	0.82	0.31	0.49
948	N	-1.42	-1.06	-0.92	-1.28	-1.89	-1.43	-0.66	-1.46	-0.87	-0.58	-0.82	0	-0.35	-1.82	-1.36	-1.2	-0.66	-0.94	-1.09	-0.93
949	M	0.26	0.71	0.38	0.44	-0.49	0.71	0.67	0.69	0.42	0	0.7	0.43	0.44	-0.15	0.07	0.71	0.19	0.3	0.4	0.44
950	A	0	0.09	0.43	0.4	-0.18	0.11	0.09	-0.06	-0.19	0.11	0.07	0.04	0	-0.23	0.07	0.1	-0.03	-0.25	0	-0.03
951	G	-1.5	-1.39	-0.78	-1.04	0	-1.46	-1.15	-0.91	-1.6	-1.23	-1.51	-1.23	-1.19	-1.93	-1.72	-1.56	-1.84	-1.19	-2.06	-1.66
952	P	-0.25	0.05	0.29	0.34	-0.38	0.31	0.03	0.02	0	0.06	0.13	0.09	0.18	0	-0.2	0.39	-0.05	0.07	0	0.28
953	G	-1.08	-1.31	-0.6	-0.8	0	-1.32	-1.49	-0.89	-0.85	-1.38	-1.36	-1.05	-0.88	-1.48	-1.1	-0.76	-1.21	-1.02	-1.79	-0.81
954	A	0	0.34	0.57	0.73	0.4	0.1	0.46	0.39	-0.1	0.26	0.53	0.45	0.13	0.32	0.48	0.18	0.35	0.05	0.4	0.06
955	P	0.03	0.25	0.01	0.4	-0.2	0.1	0.21	-0.14	-0.36	0.01	0.03	0.18	0.1	0	0.16	0.04	0.06	0.09	0.36	-0.23
956	V	-0.75	-0.28	-0.83	-0.79	-1.88	-0.49	-0.38	-0.48	-1.68	-0.48	-0.41	-0.64	-0.57	-1.19	-0.77	-0.65	-0.43	-0.21	0	-0.34
957	T	-0.11	0.02	0.18	0.16	-0.41	0.39	0.25	0.09	-0.12	0.15	0.32	0.08	-0.01	-0.47	-0.01	0.41	0	0.07	0.29	0.17
958	T	0.15	0.46	0.46	0.48	-0.22	0.54	0.58	0.28	0.22	0.36	0.59	0.33	0.21	-0.32	0.38	0.59	0	0.51	0.56	0.48
959	T	-0.54	-0.02	0.07	-0.29	-0.71	-0.1	0.03	-0.38	-0.42	-0.1	-0.11	-0.2	-0.09	-0.95	0	-0.35	0	0.09	-0.19	-0.04
960	E	0.35	0.39	0	0.37	0.39	0.48	0.68	0.35	0.2	0.6	0.5	0.4	0.39	-0.55	0.23	0.39	0.32	0.47	0.5	0.44
961	P	0.29	0.35	0.02	0.08	-0.32	0.35	0.34	0.14	-0.29	0.18	0.11	0.07	0.07	0	0.1	0.17	0.05	0.26	0.26	-0.01
962	V	-0.96	-0.43	-0.77	-0.87	-2.21	-0.26	-0.34	-0.68	-0.91	-0.23	-0.25	-0.43	-0.6	-1.07	-0.72	-0.33	-0.26	-0.22	0	-0.41
963	T	-0.63	0.17	-0.32	-0.36	-0.87	0.24	0.39	-0.1	-0.39	0.14	0.21	0.2	-0.22	-0.97	-0.06	0.25	0	0.16	0.35	0.2
964	V	-1.04	-0.48	-1.17	-1.14	-2.2	-0.66	-0.59	-1	-1.52	-0.72	-0.57	-0.54	-0.78	-0.96	-1.13	-0.79	-0.61	-0.87	0	-0.78
965	Q	0.49	0.66	0.24	0.23	0.12	0.69	0.77	0.6	0.66	0.65	0.77	0.64	0	0.02	0.49	1.82	0.54	0.84	0.76	0.66
966	E	0.88	0.85	0	0.35	1	0.94	1	1.12	0.7	0.92	1	0.79	0.8	0.11	0.61	0.81	0.81	1	0.93	0.74
967	I	-0.12	0.42	0.39	0.26	-0.58	0.38	0	0.51	0.45	0.45	0.52	0.4	0.32	-0.08	0.23	1.55	0.21	0.47	0.5	0.47
968	L	NA	NA	NA	NA	NA	NA	NA	NA	NA	NA	NA	NA	NA	NA	NA	NA	NA	NA	NA	NA
969	Q	NA	NA	NA	NA	NA	NA	NA	NA	NA	NA	NA	NA	NA	NA	NA	NA	NA	NA	NA	NA
970	R	0.66	0.32	0.95	0.39	0.83	0.29	0.49	0.82	0.42	0.56	0.49	0.79	0.98	-0.13	0.97	0	0.81	0.16	0.7	0.27
971	P	-1.03	-0.9	-0.92	-1.31	-1.19	-0.48	-0.85	-0.54	-1.78	-0.98	-0.84	-0.96	-0.55	0	-0.83	-0.91	-0.56	-1.2	-0.68	-0.65
972	R	0.01	-0.31	-0.07	-0.3	-0.65	-0.51	-0.09	0.23	0.23	-0.2	-0.13	0.01	0.1	-0.72	-0.08	0	0.04	-0.24	0.01	-0.13
973	L	-1.97	-0.82	-1.79	-2.36	-3.16	-0.46	-0.13	-0.78	-1.6	-0.68	0	-1.28	-0.65	-1.99	-1.09	-0.84	-1.39	-0.25	-0.14	-0.45
974	Q	0.22	0.43	0.14	0.09	-0.29	0.66	0.79	0.31	-0.25	0.61	0.82	0.2	0	-0.4	0.19	0.17	0.17	0.52	0.69	0.44
975	L	-1.14	-0.16	-0.86	-1.1	-2.07	0.01	-0.82	-0.23	-0.81	-0.13	0	-0.36	-0.34	-0.95	-0.43	-0.54	-0.57	-0.11	-0.47	-0.21
976	P	-0.02	0.1	-0.23	-0.27	-0.34	0.1	0.12	0.26	-0.36	0.16	-0.11	-0.04	-0.07	0	0.09	-0.26	0	0.27	-0.01	-0.19
977	R	0.48	-0.08	0.15	-0.2	0.51	-0.12	0.26	0.61	0.61	0.25	0.29	0.59	0.39	-0.31	0.35	0	0.37	-0.16	0.31	-0.1
978	H	-0.07	0.15	-0.31	-0.49	0.12	0.42	0.38	0	-0.2	0.27	0.56	0.05	0.25	-0.04	0.21	-0.01	0.29	0.08	0.22	0.34
979	L	-2.53	-1.35	-1.83	-2.05	-2.76	-0.73	-1.31	-1.61	-1.45	-0.87	0	-0.94	-0.93	-1.99	-1.53	-0.94	-1.01	-0.63	-1	-0.89
980	R	0.06	-0.13	-0.01	-0.48	-0.33	-0.36	0.04	-0.12	0.32	-0.05	0.13	0.36	0.16	-0.92	0.08	0	0.03	-0.24	0.02	-0.21
981	Q	-0.1	0.04	0.1	0	-0.02	0.31	0.29	0.07	-0.08	0.15	0.25	0.3	0	-0.68	-0.11	0.65	0.08	0.1	0.21	0.15
982	T	-0.58	-0.18	-0.33	-0.28	-0.84	-0.07	-0.03	-0.16	-0.59	-0.16	-0.14	-0.23	-0.24	-0.9	-0.14	-0.22	0	-0.18	-0.19	-0.09
983	I	-2.41	-1.11	-2.1	-2.84	-3.39	-0.44	0	-1.3	-2.3	-0.83	-0.42	-1.41	-1.3	-2.36	-1.61	-1	-1.1	-0.41	-0.51	-0.61
984	Q	-0.3	0.01	-0.62	-0.66	-0.65	0.22	0.21	-0.37	-0.49	0.1	0.26	-0.43	0	-0.82	-0.59	-0.17	-0.47	-0.06	0.18	-0.12
985	K	-0.57	0.25	-0.63	-1.46	-1.79	0.38	0.14	-0.44	0	0.49	0.27	-0.47	-0.44	-0.72	-1	-0.29	-0.25	0.05	0.11	-0.06
986	K	-0.29	0.22	-0.46	-0.77	-0.75	0.29	0.15	-0.18	0	0.24	0.35	-0.19	-0.14	-0.59	-0.13	0.11	-0.06	-0.03	0.21	-0.13
987	V	-0.73	-0.19	-1.14	-1.61	-2.53	0.04	-0.01	-0.51	-0.17	-0.02	-0.5	-0.35	-0.52	-0.55	-0.76	0.21	-0.24	-0.18	0	-0.04
988	G	-1.06	-1.18	-1.23	-1.12	0	-1.1	-1.23	-0.78	-0.88	-0.87	-1.05	-0.99	-0.86	-1.39	-0.86	-0.55	-0.93	-0.99	-1.34	-0.84
989	E	-0.45	-0.18	0	-0.3	-0.45	-0.2	-0.24	-0.15	-0.58	-0.09	-0.13	-0.17	-0.1	-1.23	-0.51	-0.08	0	-0.18	-0.25	-0.44
990	P	-0.47	-0.39	-0.54	-0.82	-1.24	-0.34	-0.06	-0.62	-0.78	-0.38	-0.26	-0.33	-0.46	0	-0.55	-0.35	-0.49	-0.23	-0.2	-0.66
991	V	-2.07	-1.15	-3.07	-3	-3.82	-0.93	-0.65	-2.85	-2.59	-1.05	-0.71	-2.05	-2.18	-2.58	-2.75	-2.01	-1.61	-1.34	0	-1.6
992	N	-0.46	0.51	-0.83	-0.84	-1.11	0.45	0.6	-0.78	-0.67	0.6	0.51	0	-0.29	-0.92	-0.43	-0.17	-0.33	-0.24	0.64	-0.36
993	L	-3.47	-1.84	-3.36	-3.93	-4.62	-1.81	-1.42	-3.07	-3.19	-1.42	0	-3.29	-2.49	-3.75	-2.63	-3.04	-2.63	-2.3	-1.76	-2.41
994	L	-1.07	-0.21	-0.84	-0.87	-1.91	-0.05	-0.01	-0.87	-0.75	0	0	-0.46	-0.47	-1.12	-0.75	-0.2	-0.7	-0.15	-0.06	-0.47
995	I	-3.88	-2.37	-4.46	-4.55	-4.99	-1.84	0	-3.29	-3.63	-2.12	-2.26	-2.88	-2.91	-4.08	-3.55	-2.5	-2.95	-2.26	-2.34	-2.36
996	P	-0.39	-0.22	-0.73	-0.83	-1.16	-0.05	0.18	-0.59	-0.69	0.22	0.28	-0.49	-0.46	0	-0.54	-0.39	-0.63	-0.25	0.11	-0.49
997	F	-2.48	-1.57	-2.83	-2.88	-4	0	-1.44	-2.35	-2.58	-1.38	-1.23	-1.71	-2.01	-2.83	-2.7	-1.96	-1.71	-1.14	-1.88	-0.86
998	Q	0.27	0.4	0.32	0.21	-0.21	0.58	0.77	0.31	0	0.6	0.69	0.26	0	-0.53	0.28	0.38	0.31	0.16	0.61	0.07
999	G	-0.77	-0.73	-1.37	-1.33	0	-0.9	-1.25	-0.91	-1.19	-1.02	-1.24	-0.91	-0.52	-1.09	-0.56	-0.45	-0.58	-1.08	-0.95	-1.01
1000	K	0.28	0.18	-0.17	-1.15	0.1	0.22	0.53	0.08	0	0.43	0.41	0.15	0.35	-0.46	0.13	0.19	0.11	0.12	0.24	-0.09
1001	P	-1.08	-0.81	-0.86	-0.74	-0.92	-0.91	-0.65	-0.78	-0.81	-0.85	-0.5	-0.8	-0.64	0	-0.72	-0.73	-0.53	-1.2	-0.54	-1.36
1002	R	-0.15	-0.26	0.02	-0.22	-0.51	-0.09	-0.02	0.52	-0.05	0.24	0.1	-0.19	0.28	-0.81	-0.08	0	-0.12	0.05	-0.2	-0.2
1003	P	-1.2	-0.98	-1.42	-1.45	-1.25	-1.2	-0.9	-0.79	-1.25	-0.81	-0.9	-0.92	-0.83	0	-0.65	-0.65	-0.6	-1.06	-0.94	-1.57
1004	Q	-0.4	-0.12	-0.57	-0.54	-0.82	0.02	0.23	-0.2	-0.56	0.09	0.05	-0.68	0	-0.99	-0.26	0.16	-0.32	0.06	0.1	-0.21
1005	V	-2.12	-1.22	-3.39	-3.32	-3.89	-1.41	-0.83	-2.83	-3.03	-1.33	-1.03	-2.41	-2.26	-2.29	-2.71	-2.4	-1.83	-1.66	0	-2.08
1006	T	-0.68	0.08	-0.87	-0.94	-1.05	0.17	0.4	-0.44	-0.6	0.17	0.43	-0.44	-0.52	-1.04	-0.28	-0.04	0	-0.04	0.27	-0.2
1007	W	-2.66	-2.32	-3.07	-3.06	-3.65	-0.9	-2.31	-2.26	-3.02	-1.78	-2.2	-2.08	-2.15	-3.23	-2.42	-2.27	-2.06	0	-2.3	-0.75
1008	T	-1.21	-0.66	-1.47	-1.72	-1.93	-0.46	-0.59	-1.1	-1.1	-0.48	-0.53	-1.13	-1.15	-1.52	-1.1	-0.97	0	-0.64	-0.41	-0.67
1009	K	-1.38	-0.49	-0.65	-2.06	-1.8	0.04	-0.13	-0.97	0	-0.05	-0.06	-1.32	-0.67	-1.66	-0.81	-0.92	-0.65	-0.08	-0.28	-0.32
1010	E	-1.15	-1.43	0	-1.14	-1.19	-1.31	-1.46	-0.78	-1.1	-1.2	-1.27	-0.72	-0.7	-2.03	-0.93	-0.76	-0.78	-1.49	-1.19	-1.15
1011	G	-1.21	-1.57	-0.97	-0.92	0	-1.39	-1.8	-1	-1.42	-1.35	-1.46	-1.16	-1.18	-1.77	-1.44	-1.17	-1.39	-1.48	-1.93	-1.16
1012	Q	-0.04	0.17	-0.13	-0.05	-0.39	0.5	0.44	-0.14	-0.36	0.26	0.55	-0.17	0	-0.78	-0.23	0.01	-0.15	0.54	0.3	0.35
1013	P	-0.02	0.09	-0.47	-0.24	-0.44	0.17	0.4	-0.31	-0.36	0.28	0.34	-0.29	-0.23	0	-0.22	-0.08	-0.17	-0.06	0.17	-0.13
1014	L	-3.25	-1.85	-2.61	-2.69	-3.91	-1.59	-1.33	-2.28	-2.97	-1.45	0	-2.49	-2.34	-3.4	-2.97	-2.43	-2.78	-1.69	-1.87	-1.84
1015	A	0	-0.16	0.03	-0.23	-0.16	-0.12	0.12	-0.07	-0.18	-0.08	0.12	0.06	0.11	-0.42	0.12	-0.01	0.02	-0.29	-0.04	-0.23
1016	G	-0.32	-0.46	-0.17	-0.14	0	-0.49	-0.51	-0.24	-0.35	-0.35	-0.43	-0.32	-0.15	-0.46	-0.12	0.1	-0.14	-0.44	-0.4	-0.47
1017	E	-0.15	-0.33	0	-0.24	0.06	-0.21	-0.25	-0.22	-0.4	-0.11	-0.29	-0.22	-0.11	-1.03	-0.09	-0.01	0	-0.56	-0.25	-0.29
1018	E	-0.06	-0.39	0	-0.2	-0.28	0.11	0	0.03	-0.19	-0.02	0.03	0.02	0.13	-0.59	-0.14	0.11	-0.04	-0.43	-0.01	-0.27
1019	V	-1.14	-0.75	-1.72	-1.7	-2.25	-0.88	-0.57	-1.6	-2.13	-0.84	-0.67	-1.03	-1.34	-1.12	-1.09	-1.42	-0.63	-0.72	0	-1.13
1020	S	-0.24	-0.02	-0.32	-0.19	-0.64	0.28	0.43	-0.26	-0.26	0.15	0.42	-0.19	-0.33	-0.56	0	0.08	-0.25	0.02	0.3	-0.15
1021	I	-1.83	-0.4	-1.67	-2.11	-2.66	-0.36	0	-1.46	-1.64	-0.16	-0.17	-1.13	-1.02	-1.83	-1.49	-1.44	-1.31	-0.88	-0.4	-0.85
1022	R	-0.69	-0.72	-0.43	-1.21	-0.94	-0.63	-0.49	-0.57	-0.49	-0.16	-0.33	-0.41	-0.14	-1.24	-0.79	0	-0.74	-0.89	-0.35	-0.62
1023	N	-0.24	0.07	-0.63	-0.51	-0.89	-0.31	0.08	-0.56	-0.69	0.19	0.31	0	-0.29	-0.76	-0.23	-0.25	-0.12	-0.04	0.4	-0.42
1024	S	-0.17	-0.06	-0.15	-0.35	-0.37	-0.19	0.12	-0.08	-0.51	0	0.09	-0.15	-0.01	-0.53	0	-0.4	-0.06	-0.2	0	-0.23
1025	P	0.21	0.21	0.22	0.22	0.1	0.37	0.45	0.41	0.11	0.21	0.32	0.27	0.41	0	0.35	0.46	0.37	-0.08	0.39	0.01
1026	T	-0.21	0.04	-0.05	0	-0.14	-0.03	0.1	0.05	-0.22	0.05	0.18	0.2	0.12	-0.67	0.05	0.74	0	-0.18	0.13	0.12
1027	D	-1.14	-0.69	-0.7	0	-1.31	-0.65	-0.08	-0.87	-1.35	-0.37	-0.07	-0.55	-0.51	-2.17	-0.63	-0.74	-0.15	-0.54	-0.06	-0.47
1028	T	-1.79	-1.49	-1.99	-2.24	-2.24	-1.36	-1.22	-1.11	-1.43	-1.43	-1.2	-1.25	-0.96	-1.6	-1.48	-0.81	0	-1.32	-1.13	-1.27
1029	I	-1.94	-0.51	-2.2	-2.51	-3.33	-0.3	0	-1.41	-1.09	-0.24	-0.09	-1.34	-1.01	-2.65	-1.25	-1.02	-0.96	-0.74	-0.29	-0.82
1030	L	-3.99	-2.33	-4.41	-4.86	-5.11	-2.09	-1.93	-3.58	-3.75	-1.88	0	-3.49	-3.12	-4.08	-3.19	-3.87	-3.3	-2.51	-2.19	-2.68
1031	F	-1.94	-1.43	-1.89	-2.34	-4.02	0	-0.5	-1.47	-1.35	-1.07	-0.86	-1.84	-1.6	-2.06	-1.98	-1.05	-1.57	-0.82	-0.98	-0.61
1032	I	-3.62	-1.94	-4.24	-4.62	-4.57	-1.77	0	-3.24	-4.04	-1.72	-1.63	-2.82	-3.13	-3.83	-3.39	-2.97	-2.98	-2.37	-1.8	-2.66
1033	R	0.03	-0.42	0.04	-0.13	-0.3	-0.1	0.23	0.17	-0.11	0.01	0.17	-0.12	0.11	-0.47	-0.27	0	-0.25	-0.44	0	-0.1
1034	A	0	-0.9	-0.7	-0.62	-1.2	-0.28	-0.42	-0.2	-0.53	-0.27	-0.14	-0.16	-0.07	-0.87	-0.56	-0.14	-0.43	-0.26	-0.56	-0.38
1035	A	0	-0.85	-2.8	-2.74	-1.47	-1.18	-0.57	-2.03	-2.62	-0.97	-0.96	-1.6	-1.72	-1.51	-1.56	-1.67	-1.05	-1.41	-1.04	-1.84
1036	R	-0.3	-0.5	-0.76	-0.9	-0.54	0.02	0.34	-0.2	-0.41	-0.12	-0.28	-0.61	-0.39	-0.58	-0.72	0	-0.49	0.06	-0.36	-0.08
1037	R	0.13	0.11	0.43	0.3	-0.24	0.17	0.55	0.26	0.27	0.31	0.58	0.15	0.31	-0.17	0.21	0	0.22	0.08	0.23	0.07
1038	V	-0.01	-0.06	-0.25	-0.13	-1.13	-0.11	0.17	0.16	-0.06	-0.08	0.17	0.14	-0.51	-0.94	0.12	0.27	0.24	-0.24	0	-0.16
1039	H	-1.22	-1.31	-1.4	-1.74	-1.23	-0.66	-0.74	0	-0.97	-0.82	-0.77	-0.66	-0.54	-0.79	-0.24	-0.45	-0.23	-0.87	-1.05	-0.76
1040	S	-0.29	0.11	-0.32	-0.39	-0.29	0.01	-0.19	-0.23	-0.52	-0.11	-0.14	-0.23	-0.05	-0.67	0	0.01	-0.03	-0.11	-0.14	-0.13
1041	G	-1.67	-1.78	-1.43	-1.92	0	-1.78	-1.61	-1.7	-2.07	-1.98	-1.78	-2.09	-1.63	-3.19	-1.96	-1.83	-2.6	-1.53	-2.39	-1.82
1042	T	-0.82	-0.26	-0.61	-0.66	-1.18	0.14	-0.05	-0.52	-0.5	-0.03	0.14	-0.47	-0.42	-1.28	-0.56	0	0	-0.17	0.02	-0.26
1043	Y	-3.56	-2.63	-3.66	-4.04	-4.4	-0.94	-1.95	-2.82	-3.31	-1.7	-1.81	-3.03	-2.52	-3.76	-2.97	-2.6	-2.31	-1.21	-1.86	0
1044	Q	-1.12	-0.2	-1.37	-1.33	-2.12	-0.06	0.06	-0.93	-0.84	-0.08	0.02	-0.92	0	-1.59	-1.29	-0.48	-0.86	-0.74	-0.04	-0.64
1045	V	-3.01	-2.26	-4.06	-4.33	-4.62	-2.2	-1.92	-3.23	-3.66	-1.86	-1.89	-2.84	-2.83	-3.24	-3.48	-3.25	-2.33	-2.58	0	-2.93
1046	T	-1.56	-0.53	-1.74	-1.98	-2.21	-0.18	-0.44	-1.8	-1.47	-0.35	-0.5	-1.36	-1.28	-1.9	-1.6	-1.03	0	-0.61	-0.24	-0.8
1047	V	-2.68	-1.76	-4.58	-4.49	-4.59	-1.88	-1.31	-3.57	-4.04	-1.82	-1.7	-3.05	-2.92	-3.39	-3.52	-3.05	-2.39	-2.59	0	-2.9
1048	R	-0.45	-0.05	-0.61	-0.48	-1.31	-0.14	0.08	-0.38	-0.43	0.16	0.1	-0.44	-0.29	-0.9	-0.57	0	-0.26	-0.26	0.05	-0.22
1049	I	-3.01	-1.96	-2.59	-3.04	-3.51	-1.44	0	-1.88	-2.53	-1.89	-1.85	-1.69	-1.45	-2.77	-2.14	-1.26	-1.86	-1.53	-1.97	-1.37
1050	E	0.1	-0.04	0	0.06	0.01	0.2	0.36	0.18	-0.27	0.3	0.35	0.09	0.18	-0.69	0.01	0.3	0.17	-0.14	0.25	-0.01
1051	N	0.22	0.53	0.33	0.44	-0.47	0.33	0.3	0.24	0.16	0.64	0.55	0	0.49	0.21	0.46	0.46	0.4	0.37	0.41	-0.05
1052	M	-1.47	-1.16	-0.6	-0.68	-2.51	-0.42	-0.81	-0.57	-1.24	0	-0.65	-0.46	-0.37	-1.78	-1.9	-0.4	-0.92	-0.47	-0.68	-0.68
1053	E	-0.21	0.16	0	0.13	-0.28	0.3	0.27	-0.06	-0.33	0.28	0.28	-0.14	0.1	-0.91	0.03	0.16	0.17	-0.16	0.39	0.06
1054	D	-0.59	-0.14	-1.01	0	-1.46	-0.37	-0.16	-0.9	-1.19	-0.2	-0.16	-0.71	-0.55	-1.55	-0.79	-0.88	-0.37	-0.54	0.01	-0.72
1055	K	0.02	0.27	-0.4	-1.1	-0.42	0.37	0.33	-0.53	0	0.31	0.36	-0.34	-0.29	-0.81	-0.12	0.36	-0.16	0.1	0.37	0.02
1056	A	0	-0.77	-2.62	-2.08	-1.72	-0.71	-0.81	-1.53	-1.85	-1.04	-0.7	-1.5	-1.23	-1.98	-1.4	-1.43	-1.15	-0.94	-0.84	-1.14
1057	T	-0.92	-0.23	-1.05	-0.83	-1.32	-0.21	-0.05	-0.61	-0.42	-0.06	0.03	-0.53	-0.53	-1.22	-0.58	-0.29	0	-0.47	-0.08	-0.56
1058	L	-3.19	-1.91	-3.42	-4.08	-4.47	-1.18	-1.55	-2.72	-3.07	-1.5	0	-2.41	-2.33	-3.49	-2.97	-2.52	-2.3	-1.56	-1.63	-1.66
1059	V	-1.22	-0.59	-1.41	-1.43	-3.26	-0.23	-0.06	-0.84	-0.92	-0.08	-0.01	-1.07	-0.68	-1.58	-1.21	-0.39	-0.61	-0.34	0	-0.52
1060	L	-3.74	-2.08	-4.01	-4.57	-4.65	-1.88	-1.87	-3.12	-3.89	-1.86	0	-3.04	-2.75	-4.19	-3.63	-3.36	-2.97	-2.22	-2.2	-2.57
1061	Q	-0.84	-0.16	-1.06	-1.35	-1.9	0.11	0.21	-0.72	-0.86	-0.07	0.24	-0.77	0	-1.43	-0.97	-0.37	-0.61	-0.42	0.25	-0.64
1062	V	-1.82	-0.8	-2.23	-2.26	-2.87	-1.03	-0.31	-1.81	-2.14	-0.77	-0.86	-1.35	-1.2	-1.7	-1.84	-1.42	-0.74	-0.93	0	-1.33
1063	V	-0.7	-0.27	-0.41	-0.6	-1.88	0.03	0.1	-0.45	-0.49	0.14	0.13	-0.5	-0.38	-1.47	-0.72	0.56	-0.22	0	0	-0.18
1064	D	-0.04	0.1	-0.78	0	-0.24	0.46	0.24	-0.04	-0.57	0.27	0.15	-0.12	0.12	-0.48	0.12	-0.25	0.06	0.27	0.22	0.25
1065	K	-0.67	-0.72	-0.63	-1.22	-0.54	-0.38	-0.29	-0.6	0	-0.28	-0.44	-0.74	-0.14	-0.65	-0.23	0.44	-0.35	-0.49	-0.28	-0.45
1066	P	NA	NA	NA	NA	NA	NA	NA	NA	NA	NA	NA	NA	NA	NA	NA	NA	NA	NA	NA	NA
1067	S	NA	NA	NA	NA	NA	NA	NA	NA	NA	NA	NA	NA	NA	NA	NA	NA	NA	NA	NA	NA
1068	P	-0.45	-0.25	-0.62	-0.54	-0.53	-0.3	-0.21	-0.54	-0.47	-0.35	-0.41	-0.66	-0.27	0	-0.38	0.71	-0.41	-0.46	-0.16	-0.44
1069	P	-0.96	-0.85	-0.95	-0.84	-1.14	-0.83	-0.85	-0.92	-1.36	-0.94	-0.83	-0.67	-0.56	0	-0.81	-0.95	-0.63	-1.55	-0.7	-1.11
1070	Q	0.25	0.39	0.51	0.59	0.22	0.45	0.4	0.35	0.14	0.44	0.38	0.26	0	-0.59	0.17	0.86	0.29	0.53	0.25	0.43
1071	D	-0.4	-0.31	-0.21	0	-1.21	-0.25	-0.41	-0.41	-0.72	-0.39	-0.35	-0.2	-0.28	-1.48	-0.46	0.16	-0.41	0	-0.3	-0.19
1072	L	-2.74	-1.68	-2.04	-2.59	-3.96	-1.31	-0.91	-1.88	-2.14	-1.15	0	-2.07	-1.63	-2.72	-2.62	-1.75	-2.3	-1.27	-1.16	-1.43
1073	R	-1.06	-0.68	-0.51	-1.06	-1.72	-0.57	-0.73	-1.07	-1.2	-0.08	-0.62	-0.69	-0.3	-1.92	-1.24	0	-0.78	-0.59	-0.69	-0.36
1074	V	-0.73	-0.15	-0.63	-0.61	-2.25	-0.3	0.14	-0.77	-1.03	-0.05	0.06	-0.58	-0.82	-1.01	-1.07	-0.93	-0.57	-0.31	0	-0.51
1075	T	-0.11	0.32	0.2	0.21	-0.99	0.33	0.23	-0.12	-0.19	0.32	0.35	-0.08	0.01	-1.26	0.04	-0.03	0	0.22	0.36	0.18
1076	D	-0.06	-0.09	-0.26	0	-0.18	0.05	0.1	-0.19	-0.2	0.12	-0.02	-0.23	-0.16	-0.72	-0.21	-0.11	-0.38	0.11	-0.09	0.06
1077	A	0	-0.21	-0.93	-1.06	-1.06	-0.31	-0.14	-1.08	-0.93	-0.33	-0.33	-0.57	-0.48	-0.7	-0.35	-0.62	-0.44	-0.47	-0.33	-0.78
1078	W	-1.56	-1.18	-1.08	-1.01	-2.51	-0.72	-1.24	-1.16	-0.98	-1.28	-1.3	-0.98	-1.09	-1.26	-1.61	-0.69	-0.89	0	-1.1	-0.69
1079	G	0.25	0.12	0.57	0.55	0	0.12	-0.05	0.27	0.09	0.18	0.12	0.28	0.25	-0.42	0.15	0.37	0.05	0.25	0.04	0.26
1080	L	-0.47	-0.07	0.58	0.29	-0.81	0.14	0.5	0.32	0.1	0.39	0	0.17	0.42	-0.64	0.2	0.06	-0.07	0.16	0.38	0.17
1081	N	-0.12	-0.28	-0.41	-0.19	-1.1	-0.38	-0.4	-0.67	-0.66	-0.46	-0.47	0	-0.5	-0.81	-0.12	-0.26	-0.04	-0.58	-0.18	-0.62
1082	V	-3.32	-2.11	-4.02	-3.71	-5.19	-2.11	-0.92	-3.7	-4.28	-2.07	-1.68	-3.21	-3.08	-3.69	-3.9	-3.45	-2.77	-2.54	0	-2.56
1083	A	0	-0.25	-0.58	-0.8	-1.54	-0.2	0.03	-0.94	-1.26	0.05	-0.05	-0.79	-0.7	-1.71	-0.85	-0.83	-1	-0.49	-0.09	-0.36
1084	L	-3.38	-2.74	-3.71	-4.56	-5.29	-1.57	-1.29	-3.2	-3.45	-1.73	0	-3.64	-2.68	-3.57	-3.71	-3.66	-3.19	-1.81	-1.94	-2.55
1085	E	-0.22	0.22	0	-0.03	-0.96	0.32	0.43	-0.25	-0.17	0.38	0.29	-0.04	-0.17	-1.12	-0.51	0.23	-0.09	0.29	0.31	0.17
1086	W	-3.08	-2.8	-3.4	-3.52	-4.55	-1.37	-2.28	-3.19	-3.84	-2.33	-2.28	-2.96	-2.99	-3.7	-3.61	-2.85	-2.84	0	-2.46	-1.45
1087	K	-0.03	0.24	0.26	-0.05	-0.17	0.22	0.33	0.12	0	0.34	0.38	0.15	0.08	-0.58	0.01	0.05	0.07	0.51	0.37	-0.02
1088	P	0.25	0.17	0.43	0.32	-0.11	0.3	0.17	0.23	0.27	0.13	0.29	0	0.17	0	0.34	0.28	0.2	0.11	0.53	0.06
1089	P	-1.37	-1.29	-1.05	-1.23	-1.52	-1.36	-1.33	-1.5	-1.39	-1.52	-1.33	-1.04	-1.22	0	-1.21	-0.8	-0.95	-1.54	-1.08	-1.15
1090	Q	0.12	0.37	0.31	0.21	-0.11	0.46	0.5	0.22	0.25	0.49	0.49	0.17	0	-0.62	-0.09	1.26	0.03	0.4	0.4	0.38
1091	D	0.15	-0.09	0.32	0	0.06	0.3	0.31	0.11	0.17	0.18	0.3	0.24	0.3	-0.32	0.39	0.65	0.31	0.29	0.4	0.34
1092	V	-1.01	-0.72	-0.37	-0.42	-2.02	-0.67	-0.49	-0.51	-0.56	-0.41	-0.35	-0.48	-0.75	-0.7	-0.8	-0.25	-0.51	-0.63	0	-0.63
1093	G	-0.63	-1.02	-0.37	-0.39	0	-1.13	-1.21	-0.63	-0.72	-1.14	-1.05	-0.7	-0.74	-1.86	-0.66	-0.59	-0.77	-0.94	-1.05	-0.99
1094	N	-0.18	-0.37	0.19	0.25	-0.46	-0.68	-0.4	-0.13	-0.42	-0.33	-0.27	0	0.08	-0.73	-0.14	0.06	0.02	-0.68	-0.07	-0.4
1095	T	-0.4	-0.11	-0.16	-0.05	-0.69	-0.53	-0.1	-0.42	-0.25	-0.58	-0.26	-0.27	-0.49	-0.63	-0.27	-0.07	0	-0.4	-0.04	-0.38
1096	E	0.41	0.26	0	0.27	0.21	0.17	0.4	0.2	0.08	0.34	0.39	0.1	0.28	-0.35	0.17	0.51	0.14	-0.01	0.43	0.23
1097	L	-2.42	-1.55	-1.55	-2.09	-3.1	-1.02	-0.59	-1.66	-1.89	-0.79	0	-2.16	-1.48	-2.53	-2.21	-1.67	-2.18	-0.8	-1.12	-1.27
1098	W	-1.33	-0.73	-0.8	-0.63	-2.42	-0.08	-0.64	-0.91	-1.14	-0.66	-0.63	-0.91	-0.81	-1.42	-1.35	-0.79	-0.83	0	-0.68	-0.19
1099	G	-1.07	-1.23	-1.08	-0.69	0	-0.98	-1.59	-0.57	-0.89	-1.81	-1.51	-0.37	-0.72	-1.68	-1.04	-0.81	-1.03	-1.36	-1.62	-1.06
1100	Y	-4.25	-3.51	-3.65	-3.94	-4.92	-1.82	-3.01	-3.51	-4.22	-2.96	-3.26	-3.58	-3.13	-3.77	-3.92	-3.09	-3.17	-1.98	-3.17	0
1101	T	-1.6	-0.76	-1.74	-1.54	-2.6	-0.6	-0.68	-1.74	-2.18	-0.87	-0.55	-1.35	-1.25	-1.97	-1.66	-1.05	0	-0.24	-0.5	-0.94
1102	V	-3.38	-2.22	-4.25	-3.89	-5.26	-1.91	-1.14	-3.45	-4.31	-2	-1.59	-3.31	-3.29	-3.69	-3.74	-3.9	-3.15	-2.05	0	-2.7
1103	Q	-0.68	-0.12	-0.78	-1.11	-1.91	0.01	-0.03	-0.92	-0.7	-0.08	-0.15	-0.65	0	-1.3	-1.07	-0.35	-0.31	-0.12	0.08	-0.19
1104	K	-1.2	-0.56	-1.03	-1.23	-1.68	-0.33	-0.38	-1.12	0	-0.58	-0.4	-1.1	-0.69	-1.65	-0.91	-0.84	-0.7	-0.4	-0.33	-0.6
1105	A	0	-1.09	-1.93	-2.32	-1.92	-0.63	-0.76	-1.83	-1.23	-0.6	-0.64	-1.49	-1.34	-2.06	-1.19	-0.65	-1.12	-0.62	-0.54	-0.91
1106	D	-0.4	-0.06	-0.47	0	-0.63	-0.06	-0.13	-0.93	-0.76	-0.02	0.02	-0.43	-0.39	-0.98	-0.02	-0.3	-0.27	-0.21	0.01	-0.31
1107	K	0.17	0.38	0.34	-0.05	-0.07	0.29	0.48	0.23	0	0	0.26	0.18	0.21	-0.15	0.18	0.36	0.23	0.24	0.28	0.25
1108	K	0.1	0.11	0.24	-0.01	0.14	0.11	0.11	0.21	0	0.17	0.16	0.33	0.29	-0.3	0.08	0.29	0.21	-0.15	0.06	-0.06
1109	T	0	0.22	0.19	0.48	-0.22	-0.06	0.1	0.05	-0.02	0.05	0.3	0.18	0.03	-0.62	0.27	0.39	0	0.04	0.29	-0.07
1110	M	-0.21	0.1	0.23	-0.07	-0.92	0.36	0.3	0.16	-0.01	0	0.31	0.08	-0.01	-0.91	-0.24	0.48	-0.04	0.02	0.12	0.16
1111	E	0.12	-0.16	0	0.17	-0.3	0.03	0.23	0.03	-0.12	0	0.2	-0.04	0	-0.76	-0.11	0.55	-0.05	0.33	0.12	0.1
1112	W	-1.75	-1.25	-1.18	-1.14	-2.47	-0.78	-1.38	-1.37	-1.87	-1.18	-1.35	-1.36	-1.41	-2.15	-1.89	-1.31	-1.42	0	-1.32	-0.79
1113	F	-1.48	-1	-0.75	-0.83	-3.24	0	-0.55	-0.73	-0.39	-0.45	-0.6	-0.89	-0.67	-1.39	-1.45	-0.29	-1.01	-0.13	-0.72	-0.13
1114	T	-0.17	0.29	0.31	0.04	-0.62	0.41	0.34	0.04	-0.03	0.32	0.34	0	0.11	-0.57	0.06	0.46	0	0.51	0.68	0.43
1115	V	-1.01	-0.65	-0.8	-0.75	-2.47	-0.32	-0.12	-1.13	-0.82	-0.35	-0.29	-0.87	-0.93	-1	-1.47	-0.59	-0.8	-0.32	0	-0.52
1116	L	-1.4	-0.7	-0.32	-0.51	-1.77	-0.37	-0.39	-0.65	-0.49	-0.42	0	-0.61	-0.47	-1.37	-0.86	0.45	-0.75	-0.28	-0.53	-0.3
1117	E	-0.05	-0.2	0	0.26	-0.12	0.15	0.08	0.17	-0.02	0.06	0.2	0.03	0.19	-0.65	0.12	0.23	0.16	0.02	0.26	0.13
1118	H	-0.54	-0.44	-0.37	-0.52	-0.5	-0.28	-0.25	0	-0.44	-0.28	-0.24	-0.26	-0.37	-0.88	-0.62	-0.21	-0.3	-0.38	-0.4	-0.45
1119	Y	-1.63	-0.7	-0.52	-1.15	-2.45	0.23	-0.21	-0.45	-0.97	-0.08	-0.56	-1	-0.66	-1.39	-1.03	-0.59	-0.89	0.24	-0.57	0
1120	R	0.32	0.12	0.5	0.41	0.35	0.26	0.64	0.43	0.33	0.42	0.68	0.18	0.5	-0.5	0.38	0	0.38	-0.04	0.38	0.36
1121	R	-0.28	-0.25	0.15	0.1	-0.27	-0.22	0.25	0.09	-0.05	0.02	0.32	-0.01	0.09	-0.56	0.02	0	0.11	-0.2	0.12	0
1122	T	-0.54	-0.07	-0.09	-0.18	-1.05	-0.22	-0.18	-0.39	-0.62	-0.3	-0.11	-0.39	-0.31	-1.21	-0.18	-0.05	0	-0.37	0	-0.31
1123	H	0.22	0.53	0.36	0.35	0.25	0.47	0.75	0	0.08	0.64	0.7	0.32	0.25	0.04	0.34	0.52	0.26	0.48	0.58	0.39
1124	C	-1.86	0	-2.34	-2.32	-2.91	-1.24	-1.03	-2.26	-2.86	-1.15	-1.08	-1.72	-1.5	-2.31	-2.15	-2.21	-1.56	-1.06	-0.89	-1.86
1125	V	-0.82	-0.48	-0.22	-0.32	-2.27	-0.28	-0.21	-0.4	-0.61	-0.17	-0.05	-0.42	-0.49	-0.91	-0.99	-0.24	-0.28	-0.1	0	-0.08
1126	V	-2.1	-1.32	-2.85	-2.71	-4.02	-0.8	-0.41	-2.4	-3.06	-1.01	-0.56	-1.81	-2.08	-2.75	-2.73	-2.1	-1.84	-1.26	0	-1.02
1127	P	0.31	0.24	0.48	0.46	-0.03	0.47	0.41	0.41	0.38	0.32	0.33	0.31	0.41	0	0.47	0.53	0.48	0.25	0.57	0.21
1128	E	0.15	-0.11	0	0.27	0.46	-0.22	-0.08	-0.17	0.16	0.03	0.05	0.18	0.15	-0.73	0.31	0.33	0.22	-0.26	0.12	-0.09
1129	L	-3.77	-2.96	-3.38	-3.6	-4.98	-2.26	-1.8	-3.05	-3.24	-2.46	0	-3.15	-2.7	-4.03	-3.62	-2.93	-3.25	-2.1	-2.33	-2.43
1130	I	-1.05	-0.33	-0.3	-0.28	-1.98	-0.11	0	-0.34	-0.28	-0.19	-0.1	-0.3	-0.33	-0.98	-0.61	0.28	-0.5	-0.01	-0.03	-0.11
1131	I	-0.48	0.07	0.25	-0.06	-0.84	0.24	0	0.13	-0.18	0.17	0.3	-0.18	0.02	-0.67	-0.16	0.48	-0.18	0.15	0.07	0.3
1132	G	-0.91	-1.25	-0.66	-0.68	0	-1.28	-1.37	-0.84	-0.86	-1.08	-1.31	-0.73	-0.83	-1.85	-0.9	-0.51	-0.95	-1.11	-1.49	-0.71
1133	N	-0.12	0.12	0.12	0.26	-0.86	0	0.01	-0.27	-0.25	-0.09	0.2	0	-0.03	-0.52	-0.08	0.07	0.06	-0.06	0.25	-0.14
1134	G	-0.55	-0.3	-0.02	-0.62	0	-0.24	-0.18	-0.29	-0.23	-0.07	-0.1	-0.22	-0.29	-0.93	-0.63	0.05	-0.17	-0.12	-0.1	-0.07
1135	Y	-4.31	-3.2	-3.64	-4.07	-5.06	-1.66	-2.45	-3.33	-3.99	-2.63	-2.39	-3.63	-3.59	-3.92	-3.53	-3.17	-3.18	-1.59	-2.66	0
1136	Y	-2.92	-1.24	-1.41	-1.7	-4.17	-0.47	-0.81	-1.42	-1.43	-0.95	-0.98	-1.72	-1.42	-2.39	-2.01	-1.04	-1.31	-0.23	-0.85	0
1137	F	-4.49	-3.11	-4.9	-5.91	-5.98	0	-3.05	-4.39	-4.29	-2.62	-3.09	-4.37	-3.85	-4.55	-4.98	-3.58	-3.98	-2.38	-2.9	-2.66
1138	R	-1.58	-1.43	-0.9	-1.28	-1.77	-0.83	-1.1	-1.56	-1.74	-0.49	-0.7	-1.58	-0.63	-2.04	-1.7	0	-1.47	-1.38	-1.15	-0.81
1139	V	-3.23	-2.37	-3.86	-4.09	-4.96	-1.87	-1.39	-3.36	-4.19	-2.15	-1.51	-3.22	-3.23	-3.46	-3.35	-3.4	-2.7	-1.95	0	-2.45
1140	F	-2.54	-1.78	-2.69	-3.55	-4.77	0	-1.19	-2.56	-2.39	-1.4	-1.25	-2.12	-1.75	-3.06	-2.77	-1.33	-2.15	-0.96	-1.59	-1.04
1141	S	-1.03	-0.72	-1.78	-1.85	-1.15	-0.89	-0.89	-1.61	-1.92	-1.28	-0.68	-1.7	-1.72	-1.78	0	-1.36	-0.72	-1.18	-0.65	-1.68
1142	Q	-1.19	-0.22	-1.22	-1.28	-1.87	0.08	-0.26	-1.16	-0.9	-0.12	-0.15	-0.87	0	-1.63	-0.88	-0.43	-0.47	-0.01	-0.01	-0.37
1143	N	-2.29	-1.39	-1.13	-0.93	-3.07	-1.67	-1.41	-1.41	-1.78	-1.35	-1.44	0	-0.8	-2.09	-1.46	-1.38	-0.88	-1.58	-1.39	-1.5
1144	M	-0.25	0.24	0.17	-0.05	-0.98	0.48	0.55	0.21	0.08	0	0.34	-0.02	-0.07	-0.46	-0.46	0.4	-0.2	0.18	0.2	0.24
1145	V	-0.57	-0.4	-0.14	0.01	-1.7	-0.17	0.01	-0.34	-0.45	-0.16	-0.11	-0.26	-0.35	-0.87	-0.69	-0.08	-0.25	-0.47	0	-0.38
1146	G	-1.34	-1.57	-0.72	-0.77	0	-1.44	-1.83	-1	-0.99	-1.42	-1.62	-1.02	-1.04	-2.31	-1.51	-1.04	-1.85	-1.38	-2.58	-1.27
1147	F	-0.95	-0.8	-0.23	-0.33	-2.11	0	-0.23	-0.36	-0.17	-0.19	-0.1	-0.46	-0.45	-1.27	-0.78	0.05	-0.82	0.12	-0.55	-0.02
1148	S	-1.05	-1.2	-0.68	-0.65	-1.13	-1.43	-1.12	-1.11	-1.37	-1.61	-1.22	-1.25	-1.17	-1.04	0	-1.12	-1.1	-1.32	-1.35	-1.09
1149	D	0.14	0.03	-0.13	0	-0.02	0.31	0.29	-0.16	-0.33	0.17	0.34	-0.09	0.18	-0.62	0.14	0.07	0.02	0.12	0.32	0.13
1150	R	-0.08	-0.33	0.3	0.21	-0.35	-0.54	0.05	0.07	-0.19	-0.14	-0.16	-0.12	0.13	-0.46	-0.17	0	-0.18	-0.17	-0.18	-0.07
1151	A	0	-0.5	-0.41	-0.43	-0.69	-0.82	-0.51	-0.79	-0.69	-0.62	-0.6	-0.75	-0.69	-0.79	-0.51	-0.73	-0.42	-0.61	-0.48	-0.61
1152	A	0	0.12	-0.02	-0.05	-0.05	-0.02	0.25	0.3	-0.2	0.15	0.46	0.29	0.11	0.21	0.32	0.42	0.3	0.11	0.44	0.03
1153	T	-0.25	0.12	0.15	0.12	-1.02	0.31	0.09	0.15	-0.17	0.06	0.01	-0.04	-0.2	-0.59	-0.03	0.05	0	0.56	0.2	0.38
1154	T	-0.31	-0.01	-0.45	0.19	-0.57	-0.46	-0.18	-0.43	-1.08	-0.23	-0.1	0.06	-0.03	-0.62	-0.02	-0.29	0	-0.06	0.05	-0.28
1155	K	0.34	0.34	0.3	0.09	0.31	0.47	0.36	0.52	0	0.57	0.47	0.43	0.44	-0.23	0.27	0.79	0.25	0.38	0.24	0.37
1156	E	-0.02	0.08	0	-0.08	0.05	0.05	0.09	0.04	-0.23	0.07	0.04	-0.11	-0.05	-0.48	-0.02	0.4	-0.04	0.18	0.15	0.1
1157	P	-0.27	0.18	-0.26	-0.13	-0.71	0.07	0.21	-0.25	-0.23	-0.03	0.16	-0.28	-0.26	0	-0.4	0.01	-0.01	0.11	0.09	-0.31
1158	V	-0.94	-0.47	-0.37	-0.71	-2.06	-0.05	0.17	-0.23	-0.82	-0.07	-0.07	-0.56	-0.46	-0.93	-0.7	-0.47	0.02	0.03	0	-0.46
1159	F	-0.73	-0.43	-0.14	-0.29	-1.74	0	-0.17	-0.16	0.17	0.1	-0.13	-0.35	-0.29	-0.94	-0.68	0.31	-0.53	0.29	-0.39	0.18
1160	I	-1.62	-0.88	-0.94	-1.29	-2.63	-0.69	0	-0.99	-1.25	-0.78	-0.63	-0.83	-0.75	-1.34	-1.12	-0.94	-1.08	-0.69	-0.55	-0.53
1161	P	0.1	-0.01	0.38	0.18	-0.23	0.25	0.01	0.34	0.15	0.07	0.04	-0.16	-0.03	0	0.13	0.3	0.06	0.1	0.19	-0.16
1162	R	0.43	0.25	0.55	0.34	0.44	0.15	0.6	0.7	0.34	0.59	0.41	0.14	0.42	-0.17	0.39	0	0.27	0.62	0.3	0.12
1163	P	-0.51	-0.1	-0.22	-0.43	-0.56	-0.25	-0.1	-0.29	-0.42	-0.22	-0.28	-0.35	-0.22	0	-0.04	0.97	-0.07	-0.25	-0.04	-0.3
1164	G	NA	NA	NA	NA	NA	NA	NA	NA	NA	NA	NA	NA	NA	NA	NA	NA	NA	NA	NA	NA
1165	I	NA	NA	NA	NA	NA	NA	NA	NA	NA	NA	NA	NA	NA	NA	NA	NA	NA	NA	NA	NA
1166	T	NA	NA	NA	NA	NA	NA	NA	NA	NA	NA	NA	NA	NA	NA	NA	NA	NA	NA	NA	NA
1167	Y	NA	NA	NA	NA	NA	NA	NA	NA	NA	NA	NA	NA	NA	NA	NA	NA	NA	NA	NA	NA
1168	E	NA	NA	NA	NA	NA	NA	NA	NA	NA	NA	NA	NA	NA	NA	NA	NA	NA	NA	NA	NA
1169	P	NA	NA	NA	NA	NA	NA	NA	NA	NA	NA	NA	NA	NA	NA	NA	NA	NA	NA	NA	NA
1170	P	NA	NA	NA	NA	NA	NA	NA	NA	NA	NA	NA	NA	NA	NA	NA	NA	NA	NA	NA	NA
1171	N	NA	NA	NA	NA	NA	NA	NA	NA	NA	NA	NA	NA	NA	NA	NA	NA	NA	NA	NA	NA
1172	Y	NA	NA	NA	NA	NA	NA	NA	NA	NA	NA	NA	NA	NA	NA	NA	NA	NA	NA	NA	NA
1173	K	NA	NA	NA	NA	NA	NA	NA	NA	NA	NA	NA	NA	NA	NA	NA	NA	NA	NA	NA	NA
1174	A	NA	NA	NA	NA	NA	NA	NA	NA	NA	NA	NA	NA	NA	NA	NA	NA	NA	NA	NA	NA
1175	L	NA	NA	NA	NA	NA	NA	NA	NA	NA	NA	NA	NA	NA	NA	NA	NA	NA	NA	NA	NA
1176	D	NA	NA	NA	NA	NA	NA	NA	NA	NA	NA	NA	NA	NA	NA	NA	NA	NA	NA	NA	NA
1177	F	NA	NA	NA	NA	NA	NA	NA	NA	NA	NA	NA	NA	NA	NA	NA	NA	NA	NA	NA	NA
1178	S	NA	NA	NA	NA	NA	NA	NA	NA	NA	NA	NA	NA	NA	NA	NA	NA	NA	NA	NA	NA
1179	E	NA	NA	NA	NA	NA	NA	NA	NA	NA	NA	NA	NA	NA	NA	NA	NA	NA	NA	NA	NA
1180	A	NA	NA	NA	NA	NA	NA	NA	NA	NA	NA	NA	NA	NA	NA	NA	NA	NA	NA	NA	NA
1181	P	0.16	0.37	0.01	-0.04	0.15	0.05	0.18	0.53	-0.53	0.14	0.12	0.79	0.38	0	0.54	0.38	0.58	-0.36	0.33	0.02
1182	S	0.16	0.04	0.16	0.01	-0.29	0.53	0.36	0.52	0.2	0.48	0.5	0.21	0.36	-0.39	0	0.55	0.03	0.25	0.16	0.4
1183	F	-1.01	-0.48	-0.94	-1.06	-2.17	0	-0.29	-0.25	-0.65	0.02	-0.15	-0.48	-0.37	-0.89	-0.73	-0.08	-0.82	0.35	-0.5	0.42
1184	T	-0.06	0.61	-0.31	-0.12	-0.18	0.77	0.79	0.31	-0.3	0.76	0.89	0.31	0.3	-0.68	0.16	0.43	0	0.37	0.74	0.47
1185	Q	-0.02	0.29	-0.07	-0.1	-0.72	0.48	0.44	0.11	-0.7	0.5	0.43	0	0	-0.62	0.02	0.25	0.09	0.52	0.31	0.33
1186	P	0.09	0.07	-0.16	-0.24	-0.14	0.49	0.34	0.01	-0.01	0.34	0.41	-0.21	0.18	0	0.1	0.2	0.09	0.33	0.38	0.07
1187	L	-1.91	-0.99	-1.59	-2.07	-3.03	-1.03	-0.44	-1.34	-1.64	-0.55	0	-1	-0.76	-2.5	-1.62	-1.07	-1.11	-1.09	-0.77	-0.92
1188	V	-0.07	0.12	-0.07	0.01	-1.04	0.46	0.46	0.33	0.14	0.42	0.44	0.21	0.35	-0.34	0.11	0.74	0.3	0.59	0	0.46
1189	N	-0.22	-0.2	-0.12	0.02	-0.55	0.29	0.1	0.24	-0.3	0.09	0.06	0	0.34	-0.54	0.09	0.26	0.27	-0.06	0.08	0.28
1190	R	-0.17	0.12	-0.4	-0.48	-0.73	0.17	-0.03	0.18	0.04	0.32	0.08	-0.41	-0.03	-0.3	-0.18	0	-0.21	0.25	-0.12	-0.01
1191	S	-0.2	0.26	-0.43	-0.44	-0.48	0.48	0.39	-0.01	-0.1	0.48	0.42	-0.06	0	-0.91	0	0.49	-0.1	0.05	0.37	-0.11
1192	V	-0.44	0.08	-1.31	-1.19	-1.89	0.16	0.46	-0.36	-1.15	0.28	0.46	-0.13	-0.44	-0.96	-0.88	-0.1	-0.12	0.34	0	0.07
1193	I	-0.71	0.05	-0.28	-0.48	-1.24	0.38	0	0.12	-0.14	0.4	0.14	0	-0.03	-0.89	-0.52	-0.14	-0.38	0.46	-0.06	0.34
1194	A	0	0.23	0.05	-0.08	-0.21	0.18	0.31	0.21	0.15	0.47	0.44	0.2	0.24	-0.53	0.31	0.45	0.05	0.25	0.29	0.18
1195	G	-0.71	-0.82	-0.25	-0.24	0	-0.82	-1.19	-0.35	-0.48	-0.74	-0.7	-0.38	-0.35	-1.78	-0.74	-0.36	-0.6	-0.59	-1.4	-0.45
1196	Y	-1.61	-0.31	-0.98	-1.17	-2.22	0	-0.42	-0.28	-0.48	-0.23	-0.4	-0.57	-0.33	-1.4	-0.82	-0.05	-0.49	0.05	-0.4	0
1197	T	-0.27	0.22	-0.24	-0.13	-0.23	0.28	0.4	0.2	-0.19	0.12	0.27	-0.02	-0.03	-0.52	0.21	0.38	0	-0.04	0.39	0.17
1198	A	0	-0.91	-2.46	-2.6	-1.54	-1.17	-0.92	-2.18	-2.38	-0.8	-0.89	-1.59	-1.29	-1.91	-1.23	-1.21	-1.08	-1.08	-0.9	-1.57
1199	M	-1.21	-0.26	-0.65	-1.04	-2.24	0.22	0.17	-0.25	-0.59	0	0.39	-0.72	-0.17	-1.09	-1.01	-0.19	-0.57	0.19	-0.13	-0.14
1200	L	-2.86	-1.65	-3.09	-3.55	-3.56	-1.63	-1.58	-2.36	-2.95	-1.03	0	-2.1	-1.91	-3.35	-2.87	-2.47	-2.47	-1.87	-1.71	-2.33
1201	C	-0.29	0	-0.65	-0.5	-1.18	0.27	0.32	-0.17	-0.45	0.14	0.47	-0.07	0.03	-0.72	-0.19	0.12	0.06	0.58	0.48	-0.04
1202	C	-2.27	0	-3.34	-3.15	-3.13	-1.8	-1.22	-2.88	-3.31	-1.69	-1.32	-2.17	-2.19	-2.97	-2.45	-2.83	-1.59	-2.28	-1.2	-2.41
1203	A	0	-0.24	-1.11	-0.83	-1.57	-0.44	-0.11	-0.76	-1.11	-0.38	-0.34	-0.74	-0.77	-1.22	-0.77	-0.67	-0.58	-0.55	-0.08	-0.77
1204	V	-1.38	-0.66	-2.39	-2.46	-3.1	-0.89	-0.4	-2.05	-2.63	-0.72	-0.64	-1.71	-1.5	-2.08	-1.74	-1.39	-1.11	-1.13	0	-1.15
1205	R	-0.13	-0.63	-0.44	-0.87	-0.62	-0.52	-0.36	-0.1	0.02	-0.08	-0.26	-0.15	-0.14	-1.22	-0.46	0	-0.49	-0.31	-0.32	-0.23
1206	G	-0.87	-0.49	-1.2	-0.84	0	-0.86	-1.29	-1.15	-1.52	-1.27	-1.14	-1.18	-1.48	-1.55	-0.67	-0.71	-1.16	-0.94	-1.6	-1.29
1207	S	0.06	0.11	-0.06	-0.25	-0.21	0.17	0.19	0.16	-0.18	0.27	0.35	0.03	0.18	-0.45	0	0.17	-0.02	0.07	0.04	0.01
1208	P	-1.21	-1.02	-1.42	-1.47	-1.18	-0.85	-1	-0.7	-0.8	-0.95	-1.06	-0.92	-0.93	0	-1.01	-0.79	-0.66	-1.11	-0.76	-1.08
1209	K	0.66	0.72	0.17	-0.68	0.12	0.94	1.13	0.6	0	0.87	0.86	0.5	0.67	0.03	0.58	0.95	0.75	1.11	0.98	0.73
1210	P	-1.21	-0.95	-1.77	-1.65	-1.2	-1.18	-1.12	-1.39	-2	-1.02	-1.17	-0.92	-0.97	0	-1.11	-1.13	-0.73	-1.08	-0.78	-1.47
1211	K	0.13	0.25	0.03	-0.91	-0.16	0.56	0.68	0.37	0	0.5	0.72	0.26	0.53	-0.28	0.33	0.79	0.41	0.22	0.49	0.28
1212	I	-2.37	-1.17	-1.99	-2.37	-3.23	-1.04	0	-1.49	-1.78	-0.62	-0.7	-1.52	-1.25	-1.98	-2.04	-1.25	-1.56	-1.05	-0.78	-1.2
1213	S	0.2	0.56	-0.12	-0.33	-0.24	1.09	0.68	0.18	-0.03	0.66	0.75	0.17	0.21	-0.55	0	0.73	0.44	0.73	0.79	0.72
1214	W	-3.06	-2.83	-2.84	-2.94	-3.81	-1.55	-2.24	-2.38	-2.75	-2.16	-2.24	-1.93	-2.17	-2.64	-3.15	-1.85	-1.95	0	-1.87	-0.92
1215	F	-2.06	-1.73	-2.35	-2.41	-3.79	0	-1.32	-1.62	-1.56	-0.82	-1.27	-1.45	-1.21	-2.69	-2.21	-1.11	-2	-0.58	-1.66	-0.43
1216	K	-1.21	-0.47	-0.15	-1.31	-1.28	0.22	0.08	-0.21	0	0.21	0.35	-0.41	-0.08	-0.81	-0.53	-0.35	-0.28	-0.1	0.11	-0.25
1217	N	-0.7	-0.96	-0.86	-0.73	-0.74	-0.91	-0.66	-0.65	-0.65	-0.72	-0.66	0	-0.34	-1.09	-0.44	-0.4	-0.27	-0.97	-0.63	-0.88
1218	G	-0.73	-0.88	-0.23	-0.33	0	-0.77	-1.03	-0.49	-0.74	-0.84	-0.92	-0.47	-0.54	-1.26	-0.61	-0.4	-0.77	-0.53	-1.3	-0.47
1219	L	-0.8	-0.3	-0.51	-0.89	-1.62	0.29	0.37	-0.05	-0.05	0.28	0	-0.53	-0.06	-0.94	-0.49	0.66	-0.51	0.34	0.34	0.2
1220	D	-0.22	0.2	-0.45	0	-0.41	0.43	0.51	-0.37	-0.44	0.31	0.52	-0.26	0.03	-1.15	-0.13	0.04	-0.11	0.26	0.37	0.16
1221	L	-2.6	-1.56	-2.73	-3.08	-3.27	-1.55	-1.24	-1.91	-2.38	-1.21	0	-1.9	-1.76	-3.03	-2.56	-1.94	-2.14	-1.68	-1.49	-2.06
1222	G	0.41	0.38	0.38	0.37	0	0.47	0.35	0.48	0.33	0.39	0.33	0.39	0.41	-0.2	0.22	0.49	0.3	0.24	0.12	0.44
1223	E	-0.08	0.14	0	-0.11	-0.36	0.21	0.24	0.05	-0.2	0.43	0.14	0.05	0.22	-0.87	0.01	0.28	-0.05	-0.07	0.1	0
1224	D	-0.99	-0.74	-0.86	0	-0.86	-0.79	-0.62	-0.77	-0.75	-0.7	-0.6	-0.82	-0.73	-1.28	-0.54	-0.54	-0.73	-0.98	-0.75	-0.96
1225	A	0	0	-0.44	-0.26	-0.24	-0.15	0.03	-0.06	-0.66	-0.19	0.02	-0.04	-0.25	-0.37	-0.05	-0.19	-0.11	-0.2	-0.15	-0.46
1226	R	0.06	0.09	0.28	-0.27	-0.41	0.4	0.55	0.23	0.04	0.53	0.59	-0.02	0.44	-0.64	0.16	0	-0.11	0.21	0.15	0.18
1227	F	-1.36	-1.12	-1.23	-2.1	-3.91	0	-0.53	-0.93	-1.17	-0.48	-0.49	-1	-1.08	-1.67	-1.89	-0.7	-1.33	0.22	-0.97	-0.22
1228	R	-0.8	-0.27	-0.61	-1.05	-1.33	0.17	0.32	-0.2	-0.22	0.4	0.3	-0.44	-0.06	-1.17	-0.77	0	-0.3	0.27	-0.14	0.09
1229	M	-1.56	-0.5	-1.45	-1.56	-2.69	-0.14	-0.2	-0.75	-1.3	0	-0.22	-1.24	-0.67	-1.88	-1.46	-0.84	-1.22	-0.32	-0.36	-0.59
1230	F	-1.51	-1.11	-1.54	-1.58	-3.33	0	-0.72	-0.95	-1.18	-0.22	-0.46	-1.08	-0.79	-2	-1.61	-0.12	-1.34	-0.34	-0.84	-0.48
1231	S	-0.23	-0.05	-0.15	-0.22	-0.41	-0.01	0.27	0.02	-0.42	-0.05	0.05	-0.11	0.05	-0.54	0	0.13	0.1	0.15	0.01	0.15
1232	K	0.43	0.5	-0.06	-0.85	-0.09	0.81	0.52	0.61	0	0.67	0.65	0.29	0.4	0.01	0.39	0.66	0.38	0.7	0.31	0.56
1233	Q	0.24	0.27	0.11	0.21	0.18	0.31	0.39	0.33	-0.32	0.4	0.34	0.35	0	-0.42	0.26	0.29	0.33	0.28	0.3	0.09
1234	G	-0.65	-0.36	-0.61	-0.52	0	-0.48	-0.7	-0.37	-1.03	-0.44	-0.54	-0.4	-0.48	-1.29	-0.88	-0.33	-0.74	-0.47	-0.95	-0.38
1235	V	-1.06	-0.52	-1.02	-0.87	-2.32	-0.26	-0.23	-0.63	-1.05	-0.04	-0.11	-0.58	-0.52	-1.43	-1.3	-0.57	-0.82	-0.12	0	-0.19
1236	L	-1.97	-0.91	-1.83	-2.17	-3.09	-0.82	-0.55	-1.72	-2.36	-0.57	0	-1.64	-0.98	-2.27	-1.72	-1.38	-1.41	-0.73	-0.77	-0.92
1237	T	-0.87	-0.3	-1.18	-1.52	-1.6	-0.33	-0.13	-1.01	-1.1	0.03	-0.11	-0.68	-0.51	-1.89	-0.8	-0.31	0	-0.32	-0.3	-0.37
1238	L	-3.08	-1.42	-2.67	-3.14	-3.52	-1.05	-0.99	-2.08	-2.71	-0.67	0	-2.09	-1.64	-2.89	-2.2	-2.08	-2.14	-1.52	-1.09	-1.62
1239	E	-0.76	0.13	0	-0.98	-1.19	0.47	0.72	-0.74	-1.4	0.66	0.7	-0.44	-0.38	-1.68	-0.98	-0.67	-0.14	0.23	0.45	-0.2
1240	I	-2.47	-1.48	-2.64	-3.48	-3.25	-1.24	0	-2.32	-3.36	-1.35	-1.33	-1.97	-1.96	-3.03	-2.35	-2.4	-2.22	-1.78	-1.26	-2.27
1241	R	-0.2	-0.22	-0.42	-0.2	-0.91	-0.14	0	0.29	-0.55	0.29	0.1	-0.23	0.06	-0.6	-0.37	0	-0.32	0.08	-0.14	-0.21
1242	K	-0.59	-0.35	-0.27	-0.55	-0.59	0.36	0.08	0.3	0	-0.04	0.12	0.04	0.08	-0.79	-0.28	0.09	-0.04	0.07	0.02	0.16
1243	P	-0.05	0.42	-0.69	-0.97	-0.87	0.64	0.47	0.35	-0.2	0.5	0.26	-0.34	-0.16	0	-0.27	-0.04	-0.46	0.25	0.04	0.28
1244	C	-0.6	0	-0.81	-0.36	-1.13	-0.82	-0.4	-0.79	-1.01	-0.66	-0.34	-0.09	-0.2	-1.31	-0.4	-0.34	-0.6	-1.11	-0.46	-0.78
1245	P	0.24	0.53	0.01	0.07	0.04	0.61	0.34	0.32	0.23	0.63	0.43	0.07	0.06	0	0.15	0.6	0.29	0.4	0.56	0.34
1246	F	-0.43	-0.42	-0.03	-0.5	-1.27	0	-0.09	0.25	0.03	0.09	0	0.08	0.19	-1.02	-0.34	0.33	-0.47	0.43	-0.18	0.58
1247	D	-1.01	-0.63	-0.7	0	-0.62	-0.62	-0.57	-0.41	-0.41	-0.28	-0.54	0.08	0.28	-0.85	-0.23	-0.04	0.09	-0.61	-0.66	-0.7
1248	G	0.27	0.16	-0.03	-0.12	0	0.45	0.38	0.39	-0.06	0.57	0.28	0.14	0.46	-0.34	0.07	0.58	0.06	0.42	0.13	0.47
1249	G	-1.22	-1.11	-0.53	-1	0	-1	-0.98	-0.56	-1.69	-1.14	-1.04	-0.84	-0.65	-2.11	-1.25	-1.24	-1.66	-0.79	-1.9	-0.85
1250	I	-0.94	-0.23	-0.49	-0.69	-1.94	0.38	0	-0.47	-0.55	0.13	0.31	-0.49	-0.39	-1.29	-0.69	0.44	-0.48	0.03	0.28	0.08
1251	Y	-3.87	-2.48	-3.15	-3.71	-4.81	-0.78	-1.77	-2.32	-3.02	-1.34	-1.82	-2.16	-1.98	-2.96	-3.5	-2.08	-2.13	-1.02	-1.88	0
1252	V	-0.74	-0.11	-1.59	-1.59	-2.3	-0.07	-0.03	-0.91	-0.99	0.13	-0.05	-0.58	-0.75	-1.73	-1	-0.27	-0.31	-0.39	0	-0.63
1253	C	-2.3	0	-3	-3.12	-3.28	-1.83	-1.35	-2.68	-3.3	-1.85	-1.48	-1.91	-1.95	-3	-2.33	-2.44	-1.93	-2.13	-1.38	-2.47
1254	R	-1.01	-0.52	-0.51	-0.84	-1.66	0.04	-0.13	-0.62	-0.56	0.19	-0.12	-0.73	-0.27	-1.95	-0.86	0	-0.78	0.15	-0.26	-0.07
1255	A	0	-1.79	-3.83	-3.54	-2.58	-1.98	-1.95	-3.23	-3.49	-2.09	-2.18	-2.61	-2.48	-2.78	-2.51	-2.18	-2.06	-2.45	-2.02	-2.49
1256	T	-0.51	0.24	-0.8	-0.8	-1.06	0.59	0.43	-0.31	-0.39	0.33	0.5	-0.52	-0.45	-0.96	-0.39	0.06	0	0.46	0.46	0.11
1257	N	-1.59	-0.8	-1.24	-1.07	-1.76	-1.55	-0.98	-1.47	-1.45	-0.89	-0.85	0	-0.89	-2.04	-0.69	-0.48	-0.54	-1.59	-0.72	-1.7
1258	L	-0.21	0.28	0.14	0.09	-0.66	0.47	0.41	0.49	-0.04	0.51	0	0.21	0.37	-0.56	0.12	0.63	0.22	0.32	0.31	0.53
1259	Q	0.34	0.69	0.03	0.01	-0.11	0.56	0.68	0.37	-0.04	0.78	0.69	0.29	0	-0.1	0.28	0.43	0.34	0.37	0.74	0.27
1260	G	-0.75	-0.82	-1.12	-0.9	0	-1.08	-1.12	-0.66	-0.92	-1.02	-1.12	-0.83	-0.73	-1.65	-0.58	-0.67	-0.96	-1.26	-1.51	-1.21
1261	E	-0.11	0.51	0	-0.06	-0.57	0.74	0.49	0.25	-0.3	0.78	0.36	0.18	0.2	-0.86	-0.17	0.24	0.01	0.39	0.26	0.58
1262	A	0	-0.59	-1.87	-1.46	-1.35	-0.73	-0.42	-1.22	-1.4	-0.42	-0.65	-0.85	-1.06	-1.09	-0.93	-1	-1.05	-0.71	-0.46	-0.85
1263	R	-0.56	-0.43	-0.23	-0.49	-1.12	-0.19	-0.38	-0.5	0.18	0.08	-0.15	-0.59	-0.42	-1.11	-0.5	0	-0.55	-0.18	-0.36	-0.32
1264	C	-2.59	0	-2.71	-2.91	-3.66	-1.95	-1.55	-2.67	-2.27	-1.78	-2.08	-1.76	-2.05	-3.31	-2.6	-1.81	-2.05	-1.68	-1.71	-2.19
1265	E	-0.52	-0.14	0	-0.87	-1.09	0.19	0.27	-0.39	-0.68	0.12	0.1	-0.83	-0.49	-1.05	-0.63	-0.24	-0.56	-0.28	-0.07	-0.38
1266	C	-1.67	0	-3.05	-2.86	-2.93	-1.58	-1.01	-2.61	-2.98	-1.4	-1.38	-1.84	-2.32	-2.65	-2.26	-2.54	-1.66	-1.82	-1.16	-2.14
1267	R	-0.4	-0.19	-0.11	-0.43	-1.24	-0.11	0.05	-0.25	-0.16	0.36	0.06	-0.63	-0.3	-1.11	-0.49	0	-0.42	0.26	-0.03	-0.03
1268	L	-2.8	-1.42	-2.22	-2.74	-3.6	-1.16	-0.95	-2.06	-2.66	-0.76	0	-2.06	-1.56	-2.68	-1.92	-1.85	-1.93	-1.42	-1.2	-1.59
1269	E	-0.48	0.16	0	-0.72	-1.27	0.39	0.68	-0.53	-0.96	0.58	0.76	-0.54	-0.38	-1.31	-0.52	-0.11	-0.25	0.11	0.52	-0.11
1270	V	-1.05	0.08	-1.76	-1.45	-2.38	-0.28	-0.09	-1.16	-2.12	-0.16	-0.13	-0.72	-0.91	-1.47	-1.38	-0.99	-0.63	-0.41	0	-0.72
1271	R	-0.22	-0.27	0.04	-0.1	-0.68	-0.02	0.08	0.12	0.12	0.31	0.13	-0.22	0.01	-0.7	-0.22	0	-0.14	-0.12	-0.1	-0.05
1272	V	0.15	0.45	0.08	0.12	-0.74	0.62	0.59	0.58	0.37	0.65	0.36	0.32	0.38	0.17	-0.06	0.48	0.33	0.71	0	0.49
1273	P	0.28	0.37	0.31	0.19	0.04	0.47	0.51	0.33	0.19	0.41	0.46	-0.08	0.22	0	0.24	0.28	0.2	0.24	0.43	0.01
1274	Q	-0.28	-0.3	-0.23	-0.29	-0.58	-0.07	0.21	-0.12	-0.13	0.02	0	-0.25	0	-0.36	0.11	0.93	0.06	-0.24	0.05	-0.26
Values reported are DDG kcal/mol, obtained via STRUM analysis performed 05/8/2020-05/25/202. NA = not analyzed and indicates residues that fall outside of subdomain models described in Table S3.
